# Supplementary material for: Comparative Methylome Analysis Reveals Perturbation of Host Epigenome in Chestnut Blight Fungus by a Hypovirus
Source: Front Microbiol. 2018 May 23;9:1026. doi: 10.3389/fmicb.2018.01026 (PMC5974932; doi:10.3389/fmicb.2018.01026)
Supplement: Table S1 — PCR primers used in this study. [file Table_1.XLSX]

## Sheet:  Table S1
Table S1. PCR primers used in this study
ID	Forward primer (5'-3')	Reverse primer (5'-3')
Primers were designed for traditional bisulfite sequencing
Abh-bsp	TTTTTTGTTTTGGAATTGTAAAATGT	TTTACAAAAATCAAATTTAATCTTCCTCT
Tpk-bsp	AGTTTATTTTGGTTTATTATTGATTTAGGT	TTATAACCCATCCAACATACAAATC
235052-bsp	GTTGGGTTTGTTGAGTTTGTTAAGT	AACTTCTCCAAAAATCCCTTTATTC
Primers were designed for the validation of RNA-Seq
18S-q	TCTCGAATCGCATGGCCT	TTACCCGTTGTAACCACGGC
Tpk-q	CAGCCCATCTACAAGGCAAGT	AAGGTCCAGATCAATCAGAAACG
Abh-q	CTTACGATCTTCTTCACCGCTAACAC	AACTCATCAATCACTGGTTGGAACTC
Hpt-q	ATCTGACTGTCGGAAGTCCTTT	TCGTATGCCTAGATCCTTCTCC
Met-q	CCTCATCCAGCCTTCCGAGAC	CCGAGAAGCAGGTGCATACCG
Stk-q	GCGCTGTGCTAATCGACTTTG	CTCGGCGAGATCCTTCCTAAT
Chd-q	GATGATGGTGAGGTTGGAGGAGATG	AGACTGTTGGATTGCTTGTTGGATTC
Primers were designed to preparation of knockout constructs
Hyg	CTGAAATAAAGGGAGGAAGGG	AGGACACACATTCATCGTAGG
Tpk-all	CTGAACGCCGTCGCAGTGCTCGGATTAT	TTGGCGTCCTTCGTCTGCGTCTTGATGC
Tpk-left	AGGAACCGAAACCAACAATCGCCTGAAC	ATATCATCTTCTGTCGACCTGCAGGCTGTGGAGGTGGTGAGGGTGATG
Tpk-right	TCTTTCTAGAGGATCCCCGGGTACCCAGCAAAAGTCCTGTTTCATCG	GGGTAGCGATTTTGGCGTCCTTCGTCTG
Abh-all	CACTCTATCAATCTCACTGGTTGCTCTT	AGTGGGTAGATGACTTGAGGTCCTTTTC
Abh-left	GCTGAATCAAAGGAAGAGAGTGGGTGCT	ATATCATCTTCTGTCGACCTGCAGGCTTGGAGAAGCAGTTGAGGTTGA
Abh-right	TCTTTCTAGAGGATCCCCGGGTACCGCACTTCTCTATGTGCCACTGTA	ACTGTTGGTGCCTGAGCGAGTCTGCGGA
Met-all	CCGCCATCCCTGGAAACAAGAACAATCA	TCCTGAGGTGGAACAGAGAGTTTGAATC
Met-left	CAGACCGCCATCCCTGGAAACAAGAACA	ATATCATCTTCTGTCGACCTGCAGGCTACAGGACCTACAAAGGAATCGG
Met-right	TCTTTCTAGAGGATCCCCGGGTACCCTTGCCGCAGATGAAGAGTAGC	GCAACCCCCCACCCCCATAAAGGAAAAA
Stk-all	GCAGTGTAGCAGTGCCATCTCCAAAG	CAACAGCGCTCTGCATCATATTGTCTCG
Stk-left	AAAGCGGGAGGGAAGCAGTGTAGCAGTG	ATATCATCTTCTGTCGACCTGCAGGCTGGTAGGCAGGTAGGGCGTGTG
Stk-right	TCTTTCTAGAGGATCCCCGGGTACCGTGTAAAAAGTGAATCAACGGAA	GTCAAGCATACTGCGGTTGGAATCTCTG

## Sheet: Table S2
Table S2. Main features of C. parasitica genomes for BS-seq
	EP155	EP155/CHV1-EP713
Raw reads number/data production (Gb)	13502819/1.35	13948110/1.39
Effective reads number/data production (Gb)	9976960/1.00	10521603/1.05
Mapped reads/mapping rate (%)	7183382/72.00	8586367/81.61
1×C coverage	0.9871	0.9784
5×C coverage	0.9752	0.9643
Average read depth per base per strand	16.21×	19.38×
BS conversion rate	0.9997	0.9997

## Sheet: Table S3 
Table S3. DMR distributions in EP155 and EP155/CHV1-EP713
DMR id	chrom	DMR start	DMR end	mC sites	EP155 methyLevel	EP713 methyLevel	p-value	Gene id
DMR_scaffold_1_330	scaffold_1	330	1417	13	0.102981	0.206573	0.000777118	-
DMR_scaffold_1_3845514	scaffold_1	3845514	3846498	35	0.145518	0.293204	7.27e-11	-
DMR_scaffold_1_4414807	scaffold_1	4414807	4415520	12	0.380952	0.174812	9.64e-06	-
DMR_scaffold_1_4430398	scaffold_1	4430398	4431453	27	0.172481	0.355721	2.74e-10	-
DMR_scaffold_1_4440988	scaffold_1	4440988	4442265	122	0.161	0.336352	4.46e-34	-
DMR_scaffold_1_4443193	scaffold_1	4443193	4444702	105	0.138942	0.280427	8.22e-29	-
DMR_scaffold_1_4457246	scaffold_1	4457246	4458528	43	0.135362	0.270749	6.84e-15	-
DMR_scaffold_1_4461902	scaffold_1	4461902	4463778	51	0.19061	0.439506	2.41e-31	-
DMR_scaffold_1_4465486	scaffold_1	4465486	4467117	32	0.186747	0.378531	9.5e-12	-
DMR_scaffold_1_4493643	scaffold_1	4493643	4494160	12	0.365591	0.170886	5.96e-05	-
DMR_scaffold_1_4494890	scaffold_1	4494890	4495885	20	0.460432	0.219235	7.11e-09	-
DMR_scaffold_1_4523825	scaffold_1	4523825	4524888	39	0.194014	0.39413	3.54e-22	e_gw1.1.4683.1
DMR_scaffold_1_4526032	scaffold_1	4526032	4527252	55	0.214055	0.102283	1.49e-13	-
DMR_scaffold_1_4530042	scaffold_1	4530042	4531816	58	0.268245	0.128458	1.85e-18	e_gw1.1.3217.1
DMR_scaffold_1_4539898	scaffold_1	4539898	4540791	26	0.3309	0.165088	9.74e-16	-
DMR_scaffold_1_4540649	scaffold_1	4540649	4541470	32	0.29927	0.149573	1.08e-12	-
DMR_scaffold_1_4543629	scaffold_1	4543629	4545821	72	0.285326	0.140065	5.38e-28	e_gw1.1.4644.1
DMR_scaffold_1_4547224	scaffold_1	4547224	4548591	61	0.245077	0.122333	2.08e-20	-
DMR_scaffold_1_4554828	scaffold_1	4554828	4556307	57	0.292482	0.127536	5.25e-25	-
DMR_scaffold_1_7303142	scaffold_1	7303142	7304120	108	0.279621	0.139006	3.73e-28	-
DMR_scaffold_1_7308405	scaffold_1	7308405	7310103	57	0.199657	0.0879326	3.06e-19	-
DMR_scaffold_1_7328348	scaffold_1	7328348	7329255	33	0.231419	0.114072	1.96e-09	-
DMR_scaffold_1_7337350	scaffold_1	7337350	7340098	68	0.235872	0.101602	6.04e-24	-
DMR_scaffold_1_7348620	scaffold_1	7348620	7350996	84	0.232412	0.098842	4.58e-30	-
DMR_scaffold_1_7362341	scaffold_1	7362341	7363177	18	0.140306	0.296371	1.22e-07	-
DMR_scaffold_1_7365445	scaffold_1	7365445	7366524	127	0.182645	0.0802392	3.03e-39	e_gw1.1.1848.1
DMR_scaffold_1_7366639	scaffold_1	7366639	7366719	11	0.257937	0.126761	1.22e-06	e_gw1.1.1848.1
DMR_scaffold_1_7366729	scaffold_1	7366729	7366817	7	0.320388	0.15566	0.00110378	e_gw1.1.1848.1
DMR_scaffold_1_7377035	scaffold_1	7377035	7377803	18	0.12156	0.287975	0.00318568	-
DMR_scaffold_1_7377284	scaffold_1	7377284	7378170	46	0.200948	0.0990917	8.02e-12	fgenesh1_kg.1_#_891_#_CLS_3482_singleton_cp155-070C04
DMR_scaffold_1_7382199	scaffold_1	7382199	7383424	127	0.247564	0.108837	2.07e-51	-
DMR_scaffold_1_7386454	scaffold_1	7386454	7387523	102	0.269419	0.134338	2e-31	-
DMR_scaffold_1_7399130	scaffold_1	7399130	7400727	131	0.262077	0.128932	5.65e-44	-
DMR_scaffold_1_7400850	scaffold_1	7400850	7400920	9	0.303371	0.108392	2.58e-07	-
DMR_scaffold_1_7426030	scaffold_1	7426030	7427828	76	0.12231	0.245911	1.62e-21	-
DMR_scaffold_1_7431870	scaffold_1	7431870	7433610	127	0.116945	0.296973	2.32e-57	-
DMR_scaffold_1_7434433	scaffold_1	7434433	7436202	43	0.142724	0.331787	1.04e-15	-
DMR_scaffold_10_9727	scaffold_10	9727	10703	44	0.288633	0.138305	2.34e-17	e_gw1.10.778.1
DMR_scaffold_10_30221	scaffold_10	30221	31779	75	0.338431	0.154795	3.41e-38	fgenesh1_kg.10_#_11_#_81_18_CCBH_CCBI_EXTA
DMR_scaffold_10_49174	scaffold_10	49174	50152	42	0.132948	0.273854	2.16e-13	gw1.10.280.1
DMR_scaffold_10_51069	scaffold_10	51069	52036	64	0.130701	0.272293	1.75e-20	gw1.10.280.1
DMR_scaffold_10_687742	scaffold_10	687742	688360	12	0.377193	0.13941	1.32e-07	-
DMR_scaffold_10_688942	scaffold_10	688942	689454	30	0.282374	0.115385	5.21e-15	-
DMR_scaffold_10_692453	scaffold_10	692453	693770	35	0.350917	0.164484	3.75e-15	-
DMR_scaffold_10_694230	scaffold_10	694230	695160	29	0.278937	0.130577	8.18e-12	-
DMR_scaffold_10_707958	scaffold_10	707958	709337	30	0.347826	0.148792	1.06e-15	-
DMR_scaffold_10_723805	scaffold_10	723805	725125	54	0.301502	0.148799	1.74e-18	-
DMR_scaffold_10_774438	scaffold_10	774438	775401	44	0.163934	0.330709	6.26e-10	-
DMR_scaffold_10_788859	scaffold_10	788859	789310	13	0.315217	0.154004	0.000547001	-
DMR_scaffold_10_814353	scaffold_10	814353	815210	19	0.303419	0.143089	2.4e-07	-
DMR_scaffold_10_827315	scaffold_10	827315	828462	57	0.113621	0.244107	1.23e-22	fgenesh1_kg.10_#_88_#_CLS_3482_singleton_cp155-070C04
DMR_scaffold_10_828583	scaffold_10	828583	829345	31	0.289286	0.144118	9.06e-12	fgenesh1_kg.10_#_88_#_CLS_3482_singleton_cp155-070C04
DMR_scaffold_10_1271470	scaffold_10	1271470	1273567	210	0.265417	0.129395	9.66e-67	-
DMR_scaffold_10_1273782	scaffold_10	1273782	1275168	156	0.246988	0.116079	2.09e-52	-
DMR_scaffold_10_1282272	scaffold_10	1282272	1283257	94	0.228342	0.107073	2.07e-26	e_gw1.10.509.1
DMR_scaffold_10_1290160	scaffold_10	1290160	1293350	316	0.280598	0.124246	2.5e-118	estExt_fgenesh1_kg.C_100145
DMR_scaffold_11_5863	scaffold_11	5863	7345	51	0.315508	0.132288	1.4e-26	fgenesh1_kg.11_#_5_#_CEST_15_H_03
DMR_scaffold_11_7659	scaffold_11	7659	9135	57	0.279617	0.135401	1.14e-22	gw1.11.516.1
DMR_scaffold_11_36118	scaffold_11	36118	36926	24	0.1226	0.254499	7.53e-08	-
DMR_scaffold_11_58181	scaffold_11	58181	59949	74	0.266615	0.120755	1.24e-27	-
DMR_scaffold_11_900061	scaffold_11	900061	900304	10	0.0752351	0.186235	9.33e-05	-
DMR_scaffold_12_795	scaffold_12	795	1590	10	0.183784	0.367647	0.00397746	-
DMR_scaffold_12_37198	scaffold_12	37198	38383	33	0.175	0.351064	3.24e-09	fgenesh1_kg.12_#_1_#_81_3_CCBH_CCBI_EXTA
DMR_scaffold_12_42820	scaffold_12	42820	43905	105	0.304348	0.14695	2.21e-30	-
DMR_scaffold_12_45213	scaffold_12	45213	46205	84	0.306537	0.149335	7.7e-25	-
DMR_scaffold_12_74282	scaffold_12	74282	75363	104	0.347511	0.166463	1.08e-31	e_gw1.12.35.1
DMR_scaffold_12_102079	scaffold_12	102079	102744	31	0.251121	0.122863	6.33e-09	-
DMR_scaffold_12_103203	scaffold_12	103203	105048	58	0.277228	0.131224	2.56e-15	-
DMR_scaffold_12_105178	scaffold_12	105178	106495	23	0.267658	0.113821	1.57e-07	-
DMR_scaffold_13_42261	scaffold_13	42261	42854	23	0.162109	0.344828	4.04e-10	-
DMR_scaffold_13_44528	scaffold_13	44528	45282	13	0.228758	0.11215	0.00141313	-
DMR_scaffold_13_51480	scaffold_13	51480	52078	32	0.160875	0.325	4.91e-13	-
DMR_scaffold_13_56321	scaffold_13	56321	57234	19	0.130319	0.286232	7.01e-08	-
DMR_scaffold_13_57990	scaffold_13	57990	59478	90	0.157449	0.322543	1.38e-31	-
DMR_scaffold_13_60342	scaffold_13	60342	61623	38	0.138232	0.298622	1e-13	-
DMR_scaffold_13_67691	scaffold_13	67691	69402	31	0.130094	0.291667	3.09e-11	-
DMR_scaffold_13_70889	scaffold_13	70889	71796	51	0.145285	0.301112	1.7e-18	e_gw1.13.15.1
DMR_scaffold_13_73405	scaffold_13	73405	74041	10	0.143564	0.32381	1.58e-05	e_gw1.13.15.1
DMR_scaffold_14_7425	scaffold_14	7425	9270	33	0.303125	0.145966	1.05e-09	-
DMR_scaffold_14_12682	scaffold_14	12682	15077	61	0.223949	0.100808	4.54e-20	-
DMR_scaffold_14_20028	scaffold_14	20028	21152	22	0.267606	0.127796	5.97e-07	-
DMR_scaffold_14_27118	scaffold_14	27118	28274	44	0.216336	0.102884	2.44e-12	-
DMR_scaffold_14_28395	scaffold_14	28395	28775	20	0.205251	0.095315	4.28e-08	-
DMR_scaffold_14_30056	scaffold_14	30056	30518	10	0.329787	0.154472	0.000510902	-
DMR_scaffold_14_30766	scaffold_14	30766	34275	64	0.230292	0.0985998	3.57e-21	-
DMR_scaffold_15_280	scaffold_15	280	3574	346	0.300993	0.106139	1.45e-151	-
DMR_scaffold_15_25615	scaffold_15	25615	26472	23	0.314879	0.15528	6.21e-08	-
DMR_scaffold_16_11890	scaffold_16	11890	13067	101	0.360428	0.174198	1.69e-31	e_gw1.16.4.1
DMR_scaffold_16_18373	scaffold_16	18373	19342	36	0.351402	0.175676	5.16e-14	e_gw1.16.22.1
DMR_scaffold_16_22897	scaffold_16	22897	23407	11	0.367089	0.175227	0.000371579	-
DMR_scaffold_17_990	scaffold_17	990	1327	16	0.258741	0.115656	2.93e-05	-
DMR_scaffold_17_2799	scaffold_17	2799	6143	125	0.141561	0.370573	3.95e-97	e_gw1.17.9.1
DMR_scaffold_17_7702	scaffold_17	7702	8886	122	0.154896	0.317671	1.51e-40	-
DMR_scaffold_17_12672	scaffold_17	12672	13534	37	0.14881	0.300403	1.66e-11	-
DMR_scaffold_18_1238	scaffold_18	1238	6598	622	0.331077	0.135569	1.3e-279	-
DMR_scaffold_19_57	scaffold_19	57	1812	108	0.20702	0.0973833	1.2e-23	-
DMR_scaffold_19_6503	scaffold_19	6503	7741	44	0.198171	0.0835443	3.48e-12	-
DMR_scaffold_2_1297	scaffold_2	1297	1823	17	0.251586	0.109756	6.15e-10	-
DMR_scaffold_2_4953	scaffold_2	4953	6244	68	0.106996	0.21626	2.45e-19	-
DMR_scaffold_2_6085	scaffold_2	6085	7854	46	0.114665	0.266414	2.6e-18	-
DMR_scaffold_2_34935	scaffold_2	34935	35717	24	0.0919003	0.38921	3.55e-34	e_gw1.2.3030.1
DMR_scaffold_2_36804	scaffold_2	36804	37882	25	0.104863	0.282946	6.16e-15	Crypa1.fgenesh1_pg.C_scaffold_15000088
DMR_scaffold_2_248204	scaffold_2	248204	250040	130	0.127907	0.25824	8.04e-40	-
DMR_scaffold_2_258421	scaffold_2	258421	258791	17	0.126615	0.265027	1.12e-07	e_gw1.2.3148.1
DMR_scaffold_2_260512	scaffold_2	260512	262697	27	0.0884615	0.238956	1.5e-17	e_gw1.2.3250.1
DMR_scaffold_2_265015	scaffold_2	265015	266005	82	0.162606	0.347699	2.15e-38	-
DMR_scaffold_2_266224	scaffold_2	266224	268799	199	0.137176	0.281036	1.38e-64	e_gw1.2.3164.1
DMR_scaffold_2_322775	scaffold_2	322775	323789	51	0.108225	0.22962	3.9e-18	-
DMR_scaffold_2_325364	scaffold_2	325364	326286	33	0.219697	0.109848	1.36e-09	-
DMR_scaffold_2_327885	scaffold_2	327885	328929	21	0.148559	0.299559	4.98e-08	-
DMR_scaffold_2_330557	scaffold_2	330557	333272	95	0.106936	0.218328	8.24e-29	-
DMR_scaffold_2_338644	scaffold_2	338644	340696	76	0.109959	0.254247	4.71e-30	-
DMR_scaffold_2_347742	scaffold_2	347742	349235	63	0.137291	0.283351	1.44e-26	e_gw1.2.720.1
DMR_scaffold_2_349581	scaffold_2	349581	350535	46	0.171053	0.351351	2.84e-16	-
DMR_scaffold_2_360282	scaffold_2	360282	360952	17	0.118774	0.242308	1.81e-05	-
DMR_scaffold_2_396645	scaffold_2	396645	398223	19	0.285714	0.141618	5.12e-06	-
DMR_scaffold_2_409522	scaffold_2	409522	410613	54	0.312274	0.153121	1.25e-16	-
DMR_scaffold_2_412623	scaffold_2	412623	413810	17	0.3125	0.132812	4.08e-07	-
DMR_scaffold_2_419547	scaffold_2	419547	420624	93	0.347026	0.16401	4.28e-40	fgenesh1_kg.2_#_21_#_CEST_15_H_03
DMR_scaffold_2_436807	scaffold_2	436807	438286	67	0.310142	0.150581	1.84e-24	e_gw1.2.812.1
DMR_scaffold_2_439003	scaffold_2	439003	440672	29	0.106145	0.234043	1.44e-08	e_gw1.2.812.1
DMR_scaffold_2_456323	scaffold_2	456323	458201	83	0.221608	0.108152	1.46e-19	-
DMR_scaffold_2_459329	scaffold_2	459329	460293	73	0.163335	0.332292	3.26e-22	gw1.2.818.1
DMR_scaffold_2_470686	scaffold_2	470686	471638	61	0.127673	0.262458	3.39e-19	-
DMR_scaffold_2_483372	scaffold_2	483372	484328	32	0.254144	0.117992	4.95e-13	-
DMR_scaffold_2_484477	scaffold_2	484477	484746	12	0.254658	0.125891	0.000365216	-
DMR_scaffold_2_501697	scaffold_2	501697	502672	17	0.12945	0.296588	1.17e-07	e_gw1.2.3246.1
DMR_scaffold_2_503497	scaffold_2	503497	504561	66	0.123841	0.250227	1.74e-19	e_gw1.2.3246.1
DMR_scaffold_2_503918	scaffold_2	503918	504892	53	0.136	0.285215	5.2e-17	e_gw1.2.3246.1
DMR_scaffold_2_507038	scaffold_2	507038	508277	38	0.190476	0.0804931	4.57e-13	-
DMR_scaffold_2_508409	scaffold_2	508409	509338	47	0.109924	0.226891	1.27e-15	Crypa1.estExt_fgenesh1_pg.C_120009
DMR_scaffold_2_509413	scaffold_2	509413	510471	52	0.139378	0.370833	5.83e-26	Crypa1.estExt_fgenesh1_pg.C_120009
DMR_scaffold_2_515049	scaffold_2	515049	516637	102	0.121165	0.246841	7.04e-33	-
DMR_scaffold_2_519394	scaffold_2	519394	522525	127	0.106659	0.23622	1.49e-45	e_gw1.2.3065.1
DMR_scaffold_2_525661	scaffold_2	525661	526797	72	0.146805	0.309326	2.25e-24	-
DMR_scaffold_2_541250	scaffold_2	541250	543106	69	0.103067	0.261058	5.68e-30	-
DMR_scaffold_2_555310	scaffold_2	555310	555954	15	0.0875332	0.203747	4.04e-06	-
DMR_scaffold_2_560789	scaffold_2	560789	562059	18	0.102244	0.263911	1.08e-10	-
DMR_scaffold_2_568184	scaffold_2	568184	569874	86	0.147015	0.321155	2.33e-30	-
DMR_scaffold_2_574244	scaffold_2	574244	575203	27	0.123883	0.248013	2.21e-09	e_gw1.2.3095.1
DMR_scaffold_2_577549	scaffold_2	577549	580517	111	0.236231	0.117854	1.13e-31	-
DMR_scaffold_2_580619	scaffold_2	580619	581655	36	0.120494	0.246642	4.12e-12	-
DMR_scaffold_2_583734	scaffold_2	583734	584894	41	0.145717	0.297379	2.02e-15	-
DMR_scaffold_2_588077	scaffold_2	588077	589941	40	0.119588	0.242748	6.34e-14	-
DMR_scaffold_2_590381	scaffold_2	590381	590942	18	0.354701	0.15	2.02e-10	-
DMR_scaffold_2_594317	scaffold_2	594317	595138	10	0.487805	0.237705	7.48e-07	-
DMR_scaffold_2_595963	scaffold_2	595963	596925	14	0.329949	0.141631	1.07e-07	-
DMR_scaffold_2_612152	scaffold_2	612152	614788	107	0.126823	0.32037	1.46e-39	fgenesh1_pg.2_#_59
DMR_scaffold_2_642980	scaffold_2	642980	644890	109	0.113546	0.26017	1.15e-41	-
DMR_scaffold_2_652803	scaffold_2	652803	653749	40	0.217868	0.106157	1.64e-11	-
DMR_scaffold_2_654923	scaffold_2	654923	656927	44	0.126969	0.265783	1.1e-16	-
DMR_scaffold_2_659118	scaffold_2	659118	660655	29	0.0933148	0.245161	3.07e-12	-
DMR_scaffold_2_675047	scaffold_2	675047	676038	45	0.126102	0.26053	1.54e-15	-
DMR_scaffold_2_681099	scaffold_2	681099	682021	17	0.118812	0.25	1.52e-07	-
DMR_scaffold_2_688913	scaffold_2	688913	692847	275	0.136561	0.305745	1.58e-126	-
DMR_scaffold_2_694159	scaffold_2	694159	695697	19	0.0949227	0.336364	8.29e-17	-
DMR_scaffold_2_698971	scaffold_2	698971	700061	88	0.213422	0.101035	1.87e-20	-
DMR_scaffold_2_700176	scaffold_2	700176	700270	12	0.245763	0.121581	3e-05	-
DMR_scaffold_2_700372	scaffold_2	700372	700570	22	0.272401	0.125156	2.66e-07	-
DMR_scaffold_2_707558	scaffold_2	707558	708762	48	0.114611	0.247581	3.24e-16	e_gw1.2.3317.1
DMR_scaffold_2_709479	scaffold_2	709479	710949	40	0.104753	0.224576	4.89e-10	-
DMR_scaffold_2_710920	scaffold_2	710920	711847	33	0.281739	0.135048	3.49e-10	-
DMR_scaffold_2_714376	scaffold_2	714376	716553	219	0.242506	0.119937	1.7e-63	-
DMR_scaffold_2_716929	scaffold_2	716929	716969	5	0.333333	0.12605	0.00663087	-
DMR_scaffold_2_718144	scaffold_2	718144	719130	15	0.135314	0.290043	1.24e-05	-
DMR_scaffold_2_729431	scaffold_2	729431	730316	39	0.147929	0.31823	2.63e-19	-
DMR_scaffold_2_734373	scaffold_2	734373	735769	75	0.351485	0.162553	9.96e-28	gw1.2.939.1
DMR_scaffold_2_754163	scaffold_2	754163	755626	66	0.272993	0.134889	5.5e-15	-
DMR_scaffold_2_779407	scaffold_2	779407	780307	11	0.402439	0.181303	4.98e-05	-
DMR_scaffold_2_781037	scaffold_2	781037	783122	155	0.274112	0.0756981	1.33e-132	-
DMR_scaffold_2_791717	scaffold_2	791717	792746	25	0.146264	0.306691	4.99e-11	e_gw1.2.767.1
DMR_scaffold_2_818036	scaffold_2	818036	819015	124	0.275094	0.136283	1.14e-35	e_gw1.2.1308.1
DMR_scaffold_2_827004	scaffold_2	827004	828289	63	0.378229	0.187111	7.48e-30	-
DMR_scaffold_2_840617	scaffold_2	840617	841565	28	0.17192	0.355422	1.27e-14	e_gw1.2.2048.1
DMR_scaffold_2_847133	scaffold_2	847133	848051	55	0.18066	0.365889	5.17e-23	-
DMR_scaffold_2_872000	scaffold_2	872000	872983	52	0.144369	0.292659	4.44e-18	-
DMR_scaffold_2_877100	scaffold_2	877100	878549	37	0.186047	0.403805	4.58e-17	-
DMR_scaffold_2_905508	scaffold_2	905508	906381	12	0.180905	0.363636	3.05e-05	-
DMR_scaffold_2_922715	scaffold_2	922715	924185	107	0.153205	0.343826	2.34e-37	-
DMR_scaffold_2_925509	scaffold_2	925509	929171	134	0.148737	0.332246	7.36e-74	-
DMR_scaffold_2_937518	scaffold_2	937518	940702	95	0.125525	0.295707	4.53e-45	e_gw1.2.2145.1
DMR_scaffold_2_948736	scaffold_2	948736	950312	74	0.119714	0.241812	1.59e-23	-
DMR_scaffold_2_950437	scaffold_2	950437	952257	64	0.115962	0.276068	8.01e-24	-
DMR_scaffold_2_954530	scaffold_2	954530	955105	17	0.142857	0.337255	5.02e-08	-
DMR_scaffold_2_976898	scaffold_2	976898	977810	26	0.141093	0.322738	3.08e-09	-
DMR_scaffold_2_981424	scaffold_2	981424	983021	97	0.167497	0.337305	2e-30	e_gw1.2.691.1
DMR_scaffold_2_983425	scaffold_2	983425	988408	212	0.123251	0.292508	3.34e-94	-
DMR_scaffold_2_990838	scaffold_2	990838	992518	109	0.273992	0.130019	3.58e-23	-
DMR_scaffold_2_1010728	scaffold_2	1010728	1012096	60	0.265552	0.125417	1.4e-20	-
DMR_scaffold_2_1031430	scaffold_2	1031430	1031991	34	0.139978	0.290503	1.04e-11	e_gw1.2.989.1
DMR_scaffold_2_1033011	scaffold_2	1033011	1033499	18	0.112782	0.329577	4.79e-13	-
DMR_scaffold_2_1044563	scaffold_2	1044563	1045376	25	0.112977	0.245763	7.41e-10	-
DMR_scaffold_2_1068347	scaffold_2	1068347	1069096	17	0.158482	0.342857	1.09e-06	Crypa1.fgenesh1_pg.C_scaffold_2000113
DMR_scaffold_2_1088852	scaffold_2	1088852	1090522	20	0.123142	0.263048	4.71e-08	-
DMR_scaffold_2_1147210	scaffold_2	1147210	1147987	12	0.09699	0.20398	0.000102784	-
DMR_scaffold_2_1177616	scaffold_2	1177616	1178725	39	0.406504	0.203181	3.59e-15	e_gw1.2.902.1
DMR_scaffold_2_1185949	scaffold_2	1185949	1186376	26	0.119225	0.264463	7.22e-09	e_gw1.2.743.1
DMR_scaffold_2_1189866	scaffold_2	1189866	1191239	76	0.146274	0.29717	1.45e-21	-
DMR_scaffold_2_1192251	scaffold_2	1192251	1193534	28	0.11293	0.318792	2.29e-13	-
DMR_scaffold_2_1195445	scaffold_2	1195445	1198357	160	0.131572	0.271935	9.56e-52	-
DMR_scaffold_2_1209582	scaffold_2	1209582	1209966	10	0.126168	0.298246	0.000287927	-
DMR_scaffold_2_1224979	scaffold_2	1224979	1225956	52	0.362069	0.180547	5.42e-24	-
DMR_scaffold_2_1252696	scaffold_2	1252696	1253424	13	0.102649	0.217228	1.91e-05	-
DMR_scaffold_2_1269072	scaffold_2	1269072	1270565	20	0.328283	0.138889	9.54e-07	-
DMR_scaffold_2_1288670	scaffold_2	1288670	1290122	48	0.247754	0.121614	4.5e-15	-
DMR_scaffold_2_1301740	scaffold_2	1301740	1302633	39	0.279267	0.134228	1.86e-14	-
DMR_scaffold_2_1307436	scaffold_2	1307436	1308468	84	0.133072	0.267219	2.85e-26	-
DMR_scaffold_2_1308753	scaffold_2	1308753	1309238	22	0.105263	0.247041	1.45e-10	-
DMR_scaffold_2_1309631	scaffold_2	1309631	1311284	68	0.129068	0.267596	4.92e-22	e_gw1.2.3024.1
DMR_scaffold_2_1311608	scaffold_2	1311608	1312570	80	0.150129	0.315957	3.26e-21	e_gw1.2.3024.1
DMR_scaffold_2_1312605	scaffold_2	1312605	1314421	35	0.114379	0.253385	1.73e-13	-
DMR_scaffold_2_1313890	scaffold_2	1313890	1314935	38	0.18894	0.436364	1.2e-25	-
DMR_scaffold_2_1315062	scaffold_2	1315062	1316131	62	0.215974	0.103668	1.22e-19	-
DMR_scaffold_2_1316320	scaffold_2	1316320	1317282	34	0.142623	0.293878	1.21e-09	gw1.2.807.1
DMR_scaffold_2_1320025	scaffold_2	1320025	1320805	14	0.108108	0.225532	5.24e-05	e_gw1.2.692.1
DMR_scaffold_2_1321761	scaffold_2	1321761	1322725	41	0.270053	0.132255	3.73e-13	-
DMR_scaffold_2_1325424	scaffold_2	1325424	1326597	116	0.156525	0.319527	1.04e-35	-
DMR_scaffold_2_1328735	scaffold_2	1328735	1330467	49	0.159091	0.373083	3.47e-22	-
DMR_scaffold_2_1332719	scaffold_2	1332719	1334456	53	0.116655	0.246907	2.46e-21	e_gw1.2.816.1
DMR_scaffold_2_1344987	scaffold_2	1344987	1345817	12	0.270968	0.131696	0.000151356	-
DMR_scaffold_2_1354016	scaffold_2	1354016	1354982	67	0.340399	0.163855	1.16e-23	-
DMR_scaffold_2_1357627	scaffold_2	1357627	1358485	24	0.467822	0.22906	6.58e-15	fgenesh1_kg.2_#_41_#_426_1_CCBH_CCBI_EXTA
DMR_scaffold_2_1377812	scaffold_2	1377812	1378854	21	0.1	0.266525	5.75e-12	gw1.2.2271.1
DMR_scaffold_2_1379444	scaffold_2	1379444	1381496	70	0.118758	0.248908	3.3e-23	gw1.2.2271.1
DMR_scaffold_2_1381616	scaffold_2	1381616	1384891	143	0.112708	0.237891	1.2e-49	e_gw1.2.2067.1
DMR_scaffold_2_1395313	scaffold_2	1395313	1396255	30	0.164508	0.363328	6.92e-17	-
DMR_scaffold_2_1404037	scaffold_2	1404037	1405819	170	0.239852	0.116171	4.1e-45	-
DMR_scaffold_2_1452072	scaffold_2	1452072	1452873	28	0.21161	0.100375	3.33e-09	-
DMR_scaffold_2_1453451	scaffold_2	1453451	1454621	40	0.236919	0.107481	4.06e-13	-
DMR_scaffold_2_1465495	scaffold_2	1465495	1469072	134	0.175185	0.37385	2.56e-69	-
DMR_scaffold_2_1470455	scaffold_2	1470455	1471637	27	0.157658	0.316151	8.48e-16	-
DMR_scaffold_2_1471230	scaffold_2	1471230	1471712	29	0.127907	0.270809	7.73e-12	-
DMR_scaffold_2_1500375	scaffold_2	1500375	1501331	29	0.150888	0.307806	2.36e-17	-
DMR_scaffold_2_1502355	scaffold_2	1502355	1502728	49	0.12825	0.266742	9.7e-15	-
DMR_scaffold_2_1503040	scaffold_2	1503040	1503103	6	0.16	0.335714	0.00587311	-
DMR_scaffold_2_1505111	scaffold_2	1505111	1505925	19	0.304721	0.132203	3.49e-08	-
DMR_scaffold_2_1506469	scaffold_2	1506469	1507425	18	0.123457	0.253369	6.49e-06	gw1.2.754.1
DMR_scaffold_2_1507650	scaffold_2	1507650	1508647	26	0.151067	0.308017	3.98e-14	e_gw1.2.795.1
DMR_scaffold_2_1511920	scaffold_2	1511920	1513025	58	0.300623	0.141558	4.91e-17	-
DMR_scaffold_2_1514245	scaffold_2	1514245	1515728	34	0.297959	0.147028	1.79e-07	-
DMR_scaffold_2_1549995	scaffold_2	1549995	1551233	51	0.153901	0.407534	1.56e-32	estExt_Genewise1Plus.C_20406
DMR_scaffold_2_1562491	scaffold_2	1562491	1563323	29	0.120833	0.242038	1.07e-09	-
DMR_scaffold_2_1578502	scaffold_2	1578502	1581611	100	0.221137	0.0963959	3.71e-33	-
DMR_scaffold_2_1584524	scaffold_2	1584524	1586174	33	0.222222	0.104294	6.53e-10	-
DMR_scaffold_2_1590323	scaffold_2	1590323	1591262	38	0.20565	0.0995671	1.33e-10	-
DMR_scaffold_2_1591502	scaffold_2	1591502	1591761	17	0.226562	0.104444	1.9e-06	-
DMR_scaffold_2_1606255	scaffold_2	1606255	1608207	39	0.274704	0.131636	2.4e-12	-
DMR_scaffold_2_1633397	scaffold_2	1633397	1637182	117	0.213264	0.0987034	2.75e-34	-
DMR_scaffold_2_1646902	scaffold_2	1646902	1647863	30	0.144144	0.300216	6.12e-12	-
DMR_scaffold_2_1647383	scaffold_2	1647383	1648351	36	0.143948	0.29257	1.72e-12	-
DMR_scaffold_2_1649508	scaffold_2	1649508	1651071	160	0.235537	0.117679	2.17e-47	gw1.2.819.1
DMR_scaffold_2_1653798	scaffold_2	1653798	1655659	210	0.239427	0.117541	1.26e-60	-
DMR_scaffold_2_1661490	scaffold_2	1661490	1662375	14	0.177273	0.388889	3.07e-06	-
DMR_scaffold_2_1687200	scaffold_2	1687200	1688514	29	0.0977778	0.238303	1.21e-13	gw1.2.946.1
DMR_scaffold_2_1693073	scaffold_2	1693073	1694421	30	0.134281	0.285393	2.93e-09	-
DMR_scaffold_2_1693763	scaffold_2	1693763	1694805	30	0.180272	0.367816	9.54e-09	-
DMR_scaffold_2_1696166	scaffold_2	1696166	1697572	26	0.14914	0.342268	9.44e-13	-
DMR_scaffold_2_1711915	scaffold_2	1711915	1712502	28	0.124006	0.327189	1.61e-15	Crypa1.fgenesh1_pg.C_scaffold_5000046
DMR_scaffold_2_4647663	scaffold_2	4647663	4649668	91	0.280955	0.121043	4.84e-43	-
DMR_scaffold_2_4656605	scaffold_2	4656605	4658498	219	0.322741	0.151505	3.01e-81	-
DMR_scaffold_2_4658887	scaffold_2	4658887	4659846	56	0.119687	0.253721	1.67e-22	-
DMR_scaffold_2_4676479	scaffold_2	4676479	4677425	44	0.273438	0.131406	8.87e-17	-
DMR_scaffold_2_4677686	scaffold_2	4677686	4677839	7	0.416667	0.176471	0.00162594	-
DMR_scaffold_2_4677986	scaffold_2	4677986	4678147	12	0.348837	0.155131	2.92e-09	-
DMR_scaffold_2_4680924	scaffold_2	4680924	4681901	102	0.267895	0.133067	1.05e-30	fgenesh1_kg.2_#_396_#_81_14_CCBH_CCBI_EXTA
DMR_scaffold_2_4686198	scaffold_2	4686198	4687704	37	0.307536	0.125092	2.58e-18	-
DMR_scaffold_2_4692586	scaffold_2	4692586	4693979	147	0.27878	0.134719	9.82e-42	-
DMR_scaffold_2_4693200	scaffold_2	4693200	4694114	101	0.269103	0.130364	5.78e-30	-
DMR_scaffold_2_4700643	scaffold_2	4700643	4700997	16	0.306502	0.151163	1.43e-07	-
DMR_scaffold_2_4701771	scaffold_2	4701771	4702488	19	0.359477	0.172573	3.44e-07	-
DMR_scaffold_2_4702508	scaffold_2	4702508	4703289	6	0.4	0.166667	0.00092116	-
DMR_scaffold_2_4707711	scaffold_2	4707711	4709887	106	0.271949	0.126337	1.17e-38	-
DMR_scaffold_2_4710836	scaffold_2	4710836	4711702	48	0.316151	0.157932	2.8e-18	-
DMR_scaffold_2_4719281	scaffold_2	4719281	4721066	186	0.279742	0.132081	8.41e-50	-
DMR_scaffold_2_4721782	scaffold_2	4721782	4722035	28	0.32766	0.154639	6.97e-13	-
DMR_scaffold_2_4732783	scaffold_2	4732783	4734272	115	0.350958	0.174323	9.16e-38	-
DMR_scaffold_2_4736968	scaffold_2	4736968	4737915	14	0.165605	0.336134	0.000200975	-
DMR_scaffold_2_4738321	scaffold_2	4738321	4740588	92	0.26502	0.122631	3.34e-33	-
DMR_scaffold_2_4747846	scaffold_2	4747846	4748891	40	0.294944	0.141317	3.17e-16	-
DMR_scaffold_2_4749020	scaffold_2	4749020	4751732	83	0.299539	0.14018	3.2e-32	-
DMR_scaffold_2_4756050	scaffold_2	4756050	4757468	77	0.294776	0.136044	4.68e-31	-
DMR_scaffold_2_4766381	scaffold_2	4766381	4767468	93	0.29473	0.144456	8.44e-35	-
DMR_scaffold_2_4779181	scaffold_2	4779181	4780166	57	0.3632	0.174333	5.69e-21	-
DMR_scaffold_2_4785040	scaffold_2	4785040	4785878	22	0.358025	0.174381	2.76e-09	-
DMR_scaffold_2_4787278	scaffold_2	4787278	4788624	17	0.456311	0.20098	1.35e-10	-
DMR_scaffold_2_4791014	scaffold_2	4791014	4791988	21	0.414286	0.201117	1.89e-08	Crypa1.fgenesh1_kg.C_scaffold_5000409
DMR_scaffold_2_4793789	scaffold_2	4793789	4794984	51	0.387363	0.172952	2.1e-17	-
DMR_scaffold_2_4799579	scaffold_2	4799579	4804270	162	0.270767	0.126275	2.59e-55	-
DMR_scaffold_2_4825971	scaffold_2	4825971	4826873	23	0.135593	0.272912	1.84e-07	-
DMR_scaffold_2_4827552	scaffold_2	4827552	4828326	32	0.198068	0.0973451	1.48e-07	-
DMR_scaffold_2_4829269	scaffold_2	4829269	4830343	69	0.144837	0.304038	1.48e-23	-
DMR_scaffold_2_4833615	scaffold_2	4833615	4835303	27	0.111765	0.231281	1.54e-07	-
DMR_scaffold_2_4837778	scaffold_2	4837778	4838573	11	0.147783	0.333333	3.67e-06	-
DMR_scaffold_2_4848556	scaffold_2	4848556	4849436	34	0.181197	0.363636	2.59e-09	-
DMR_scaffold_2_4860113	scaffold_2	4860113	4861055	18	0.24186	0.118565	3.5e-05	-
DMR_scaffold_2_4864511	scaffold_2	4864511	4865734	60	0.318681	0.141558	2.25e-29	Crypa1.gw1.14.118.1
DMR_scaffold_2_5351005	scaffold_2	5351005	5351971	60	0.551242	0.217334	1.52e-75	Crypa1.fgenesh1_pg.C_scaffold_14000121
DMR_scaffold_2_5492506	scaffold_2	5492506	5493497	126	0.245975	0.117011	2.61e-37	-
DMR_scaffold_2_5493801	scaffold_2	5493801	5495086	127	0.248817	0.123761	5.28e-34	-
DMR_scaffold_2_5506401	scaffold_2	5506401	5507598	104	0.16938	0.34	7.85e-27	gw1.2.689.1
DMR_scaffold_2_5507701	scaffold_2	5507701	5509060	68	0.239535	0.115942	6.53e-20	-
DMR_scaffold_20_2364	scaffold_20	2364	3291	25	0.256281	0.0988539	9.96e-08	-
DMR_scaffold_20_3961	scaffold_20	3961	4825	16	0.136076	0.295455	2.71e-05	-
DMR_scaffold_21_1573	scaffold_21	1573	2462	19	0.132992	0.286408	8.09e-06	-
DMR_scaffold_3_308	scaffold_3	308	2133	42	0.170103	0.37819	1.6e-16	-
DMR_scaffold_3_22476	scaffold_3	22476	24426	70	0.128055	0.289227	3.23e-33	-
DMR_scaffold_3_25252	scaffold_3	25252	30799	222	0.113648	0.272876	3.79e-92	e_gw1.3.1486.1
DMR_scaffold_3_32092	scaffold_3	32092	33769	124	0.159926	0.342397	9.03e-45	-
DMR_scaffold_3_49592	scaffold_3	49592	50559	25	0.275862	0.121859	6.57e-10	-
DMR_scaffold_3_50695	scaffold_3	50695	52461	76	0.161473	0.350731	6.59e-26	-
DMR_scaffold_3_54075	scaffold_3	54075	55067	84	0.137529	0.288378	4.65e-35	-
DMR_scaffold_3_56808	scaffold_3	56808	57464	21	0.0993884	0.224747	4.86e-08	-
DMR_scaffold_3_69980	scaffold_3	69980	70464	31	0.138144	0.296804	1.63e-11	-
DMR_scaffold_3_384066	scaffold_3	384066	387518	71	0.391095	0.127059	1.4e-53	fgenesh1_kg.3_#_80_#_CLS_3482_singleton_cp155-070C04
DMR_scaffold_3_388278	scaffold_3	388278	389331	26	0.0812121	0.222689	1.47e-12	fgenesh1_kg.3_#_80_#_CLS_3482_singleton_cp155-070C04
DMR_scaffold_3_396231	scaffold_3	396231	397215	47	0.125754	0.251843	5.34e-16	-
DMR_scaffold_3_406134	scaffold_3	406134	410521	285	0.303268	0.0996666	1.73e-136	-
DMR_scaffold_3_415194	scaffold_3	415194	416209	22	0.28115	0.124675	2.66e-10	-
DMR_scaffold_3_450606	scaffold_3	450606	451577	49	0.274611	0.133681	2.71e-18	-
DMR_scaffold_3_5059647	scaffold_3	5059647	5060351	27	0.126761	0.349259	7.08e-22	-
DMR_scaffold_3_5166451	scaffold_3	5166451	5167177	18	0.125592	0.322188	8.99e-11	Crypa1.fgenesh1_pg.C_scaffold_3001306
DMR_scaffold_3_5253344	scaffold_3	5253344	5254458	20	0.122203	0.257373	1.3e-07	-
DMR_scaffold_3_5258985	scaffold_3	5258985	5259980	81	0.137293	0.293981	7.85e-28	-
DMR_scaffold_3_5272935	scaffold_3	5272935	5274453	34	0.119726	0.25022	6.47e-14	-
DMR_scaffold_4_330	scaffold_4	330	1725	35	0.225455	0.0974125	1.36e-12	-
DMR_scaffold_4_3451	scaffold_4	3451	5472	46	0.283784	0.112143	4.41e-23	-
DMR_scaffold_4_6609	scaffold_4	6609	8005	27	0.105189	0.235023	8.77e-12	-
DMR_scaffold_4_13030	scaffold_4	13030	14029	26	0.11026	0.228669	1.12e-07	-
DMR_scaffold_4_14242	scaffold_4	14242	14638	10	0.093985	0.277108	8.03e-05	-
DMR_scaffold_4_15045	scaffold_4	15045	16748	24	0.103279	0.216867	3.46e-08	-
DMR_scaffold_4_17340	scaffold_4	17340	18616	91	0.233023	0.114122	1.61e-22	-
DMR_scaffold_4_18135	scaffold_4	18135	19117	75	0.253498	0.12415	1.36e-21	-
DMR_scaffold_4_19224	scaffold_4	19224	20909	84	0.169194	0.36768	4.43e-39	-
DMR_scaffold_4_22453	scaffold_4	22453	23043	11	0.0690537	0.412371	9.08e-23	-
DMR_scaffold_4_24195	scaffold_4	24195	25144	34	0.160902	0.352941	4.9e-16	-
DMR_scaffold_4_27853	scaffold_4	27853	29142	141	0.256793	0.116816	2.52e-49	-
DMR_scaffold_4_39423	scaffold_4	39423	40446	51	0.14913	0.303448	1.73e-20	-
DMR_scaffold_4_57955	scaffold_4	57955	59845	75	0.145104	0.3125	8.46e-35	-
DMR_scaffold_4_64436	scaffold_4	64436	65677	36	0.105744	0.227066	5.52e-12	-
DMR_scaffold_4_80979	scaffold_4	80979	82205	42	0.163725	0.348806	4.03e-19	-
DMR_scaffold_4_91240	scaffold_4	91240	92299	37	0.167015	0.345382	2.62e-17	-
DMR_scaffold_4_93521	scaffold_4	93521	94999	31	0.11479	0.311615	1.92e-22	-
DMR_scaffold_4_95638	scaffold_4	95638	96609	26	0.122523	0.350679	1.08e-17	-
DMR_scaffold_4_97450	scaffold_4	97450	98305	38	0.0992141	0.274376	2.31e-23	-
DMR_scaffold_4_507713	scaffold_4	507713	508910	101	0.321252	0.159548	1.67e-29	-
DMR_scaffold_4_534099	scaffold_4	534099	535482	48	0.252525	0.124478	1.87e-13	-
DMR_scaffold_4_582272	scaffold_4	582272	583357	53	0.149724	0.302923	6.31e-20	Crypa1.fgenesh1_kg.C_scaffold_2000063
DMR_scaffold_4_583483	scaffold_4	583483	583563	9	0.178161	0.363636	4.13e-05	Crypa1.fgenesh1_kg.C_scaffold_2000063
DMR_scaffold_4_599765	scaffold_4	599765	600885	58	0.314859	0.147594	8.21e-26	-
DMR_scaffold_4_2302304	scaffold_4	2302304	2302899	12	0.327869	0.159664	6.17e-05	-
DMR_scaffold_4_2313774	scaffold_4	2313774	2315559	125	0.179731	0.366019	5.9e-44	-
DMR_scaffold_4_2327116	scaffold_4	2327116	2328401	72	0.137387	0.298827	1.83e-25	e_gw1.4.1063.1
DMR_scaffold_4_2330961	scaffold_4	2330961	2331605	10	0.135714	0.299401	0.000597412	-
DMR_scaffold_4_2333757	scaffold_4	2333757	2334793	27	0.11869	0.253731	2.65e-13	e_gw1.4.3133.1
DMR_scaffold_4_2335170	scaffold_4	2335170	2335362	11	0.0958904	0.207349	7.63e-05	e_gw1.4.3133.1
DMR_scaffold_4_2349862	scaffold_4	2349862	2350770	13	0.293413	0.105528	1.38e-07	-
DMR_scaffold_4_2375635	scaffold_4	2375635	2377030	32	0.319829	0.154101	1.91e-13	-
DMR_scaffold_4_2388275	scaffold_4	2388275	2390535	23	0.347032	0.149918	2.27e-09	-
DMR_scaffold_4_2425493	scaffold_4	2425493	2426469	52	0.34193	0.158863	1.21e-30	estExt_fgenesh1_kg.C_40289
DMR_scaffold_4_2433031	scaffold_4	2433031	2434118	107	0.269994	0.134339	2.87e-30	-
DMR_scaffold_4_2442064	scaffold_4	2442064	2443353	21	0.322917	0.160221	3.5e-06	-
DMR_scaffold_4_2446786	scaffold_4	2446786	2448123	82	0.367461	0.173686	1.06e-26	-
DMR_scaffold_4_2454913	scaffold_4	2454913	2455218	23	0.4	0.177907	5.02e-08	-
DMR_scaffold_4_2458585	scaffold_4	2458585	2459564	24	0.292818	0.127155	4.88e-09	-
DMR_scaffold_4_2460983	scaffold_4	2460983	2461937	12	0.39726	0.192308	1.26e-05	-
DMR_scaffold_4_2467905	scaffold_4	2467905	2469764	66	0.241407	0.109091	3.17e-24	-
DMR_scaffold_4_2500574	scaffold_4	2500574	2501242	76	0.368566	0.178177	5.07e-33	fgenesh1_kg.4_#_293_#_81_6_CCBH_CCBI_EXTA
DMR_scaffold_4_2505235	scaffold_4	2505235	2506395	45	0.241158	0.120438	2.21e-12	fgenesh1_kg.4_#_293_#_81_6_CCBH_CCBI_EXTA
DMR_scaffold_4_2524559	scaffold_4	2524559	2525673	35	0.268431	0.132353	2.57e-11	fgenesh1_kg.4_#_293_#_81_6_CCBH_CCBI_EXTA
DMR_scaffold_4_2535018	scaffold_4	2535018	2537360	81	0.28	0.121515	1.16e-36	fgenesh1_kg.4_#_293_#_81_6_CCBH_CCBI_EXTA
DMR_scaffold_4_2537813	scaffold_4	2537813	2539974	106	0.352191	0.158348	9.02e-55	fgenesh1_kg.4_#_293_#_81_6_CCBH_CCBI_EXTA
DMR_scaffold_4_2544791	scaffold_4	2544791	2545732	41	0.269553	0.131959	6.55e-17	e_gw1.4.1087.1
DMR_scaffold_4_2545188	scaffold_4	2545188	2546168	39	0.269036	0.12901	1.67e-13	e_gw1.4.1087.1
DMR_scaffold_4_5013986	scaffold_4	5013986	5014950	41	0.288181	0.123954	9.68e-20	-
DMR_scaffold_4_5018376	scaffold_4	5018376	5019358	29	0.2	0.0847652	2.35e-10	Crypa1.fgenesh1_kg.C_scaffold_2000629
DMR_scaffold_4_5072631	scaffold_4	5072631	5073428	26	0.110145	0.266289	3.26e-10	-
DMR_scaffold_4_5074931	scaffold_4	5074931	5076106	33	0.122748	0.248588	2.34e-09	-
DMR_scaffold_4_5082142	scaffold_4	5082142	5084716	81	0.119198	0.24577	6.68e-19	-
DMR_scaffold_4_5084855	scaffold_4	5084855	5086410	118	0.153258	0.317313	5.06e-37	-
DMR_scaffold_4_5095271	scaffold_4	5095271	5096237	15	0.108883	0.22561	7.14e-05	-
DMR_scaffold_4_5096107	scaffold_4	5096107	5096840	30	0.124503	0.259669	5.23e-08	-
DMR_scaffold_4_5097559	scaffold_4	5097559	5098199	24	0.130045	0.318471	4.47e-07	e_gw1.4.3137.1
DMR_scaffold_4_5098671	scaffold_4	5098671	5100429	72	0.101523	0.225014	8.34e-24	e_gw1.4.3137.1
DMR_scaffold_4_5103937	scaffold_4	5103937	5106023	46	0.110016	0.230382	3.74e-14	-
DMR_scaffold_4_5106294	scaffold_4	5106294	5107243	25	0.118196	0.249615	1.19e-09	-
DMR_scaffold_4_5109667	scaffold_4	5109667	5110219	14	0.131016	0.266094	3.8e-05	-
DMR_scaffold_5_404	scaffold_5	404	4295	116	0.104131	0.232975	6.84e-33	-
DMR_scaffold_5_6523	scaffold_5	6523	7397	13	0.253165	0.122353	3.33e-05	-
DMR_scaffold_5_10345	scaffold_5	10345	11731	34	0.108696	0.227898	5.3e-11	-
DMR_scaffold_5_12423	scaffold_5	12423	16138	109	0.135217	0.29541	1.71e-33	e_gw1.5.2111.1
DMR_scaffold_5_19863	scaffold_5	19863	20807	25	0.247401	0.119748	1.56e-09	-
DMR_scaffold_5_32571	scaffold_5	32571	33020	12	0.0912698	0.224223	1.97e-06	-
DMR_scaffold_5_47477	scaffold_5	47477	48372	67	0.126659	0.254824	1.06e-21	gw1.5.1067.1
DMR_scaffold_5_1224935	scaffold_5	1224935	1226119	59	0.378028	0.18253	3.14e-33	fgenesh1_kg.5_#_142_#_CLS_3482_singleton_cp155-070C04
DMR_scaffold_5_1226238	scaffold_5	1226238	1226332	8	0.460432	0.186851	2.46e-08	fgenesh1_kg.5_#_142_#_CLS_3482_singleton_cp155-070C04
DMR_scaffold_5_1306665	scaffold_5	1306665	1307712	90	0.128458	0.257416	1.23e-29	-
DMR_scaffold_5_1307748	scaffold_5	1307748	1307806	10	0.163717	0.351351	3.97e-05	-
DMR_scaffold_5_1345168	scaffold_5	1345168	1346090	43	0.337335	0.167878	3.26e-19	-
DMR_scaffold_5_1345463	scaffold_5	1345463	1346564	49	0.388325	0.167238	3.36e-30	-
DMR_scaffold_5_1370044	scaffold_5	1370044	1370890	53	0.142536	0.295082	5.24e-17	-
DMR_scaffold_5_2024539	scaffold_5	2024539	2025638	49	0.127257	0.25462	6.67e-14	fgenesh1_pg.5_#_525
DMR_scaffold_5_2036227	scaffold_5	2036227	2037382	72	0.384767	0.188811	7.97e-36	fgenesh1_kg.5_#_202_#_81_14_CCBH_CCBI_EXTA
DMR_scaffold_5_4319716	scaffold_5	4319716	4320530	47	0.30525	0.149881	5.43e-17	-
DMR_scaffold_5_4321476	scaffold_5	4321476	4322557	43	0.310841	0.153794	3.75e-19	-
DMR_scaffold_5_4327697	scaffold_5	4327697	4328616	30	0.310861	0.152663	6.48e-12	-
DMR_scaffold_5_4330055	scaffold_5	4330055	4331587	75	0.378618	0.169201	1.82e-52	fgenesh1_kg.5_#_515_#_CEST_15_H_03
DMR_scaffold_6_1609560	scaffold_6	1609560	1610072	10	0.105839	0.214286	0.00507423	e_gw1.6.259.1
DMR_scaffold_6_1611651	scaffold_6	1611651	1612657	33	0.247292	0.119782	1.12e-09	e_gw1.6.489.1
DMR_scaffold_6_1612990	scaffold_6	1612990	1613199	8	0.383333	0.140449	0.000668756	e_gw1.6.489.1
DMR_scaffold_6_1618894	scaffold_6	1618894	1620349	120	0.291822	0.124424	3.68e-45	-
DMR_scaffold_6_1675763	scaffold_6	1675763	1678028	200	0.242834	0.112808	2.12e-59	-
DMR_scaffold_6_1678146	scaffold_6	1678146	1679758	42	0.321199	0.148065	5.63e-15	-
DMR_scaffold_6_1681740	scaffold_6	1681740	1683454	41	0.294455	0.141766	6.08e-13	-
DMR_scaffold_6_1686825	scaffold_6	1686825	1687792	71	0.308373	0.147998	2.24e-31	e_gw1.6.2486.1
DMR_scaffold_6_1706579	scaffold_6	1706579	1707496	23	0.239766	0.113208	3.74e-07	-
DMR_scaffold_6_1728432	scaffold_6	1728432	1730198	21	0.355	0.166667	8e-07	-
DMR_scaffold_6_1736828	scaffold_6	1736828	1739408	69	0.121554	0.289147	2.18e-28	-
DMR_scaffold_6_1746931	scaffold_6	1746931	1750317	232	0.234365	0.105016	2.05e-64	-
DMR_scaffold_6_1760649	scaffold_6	1760649	1761294	32	0.243981	0.118547	0.00141807	-
DMR_scaffold_6_1761335	scaffold_6	1761335	1763699	115	0.120437	0.271075	3.09e-54	-
DMR_scaffold_6_1764434	scaffold_6	1764434	1769008	117	0.24837	0.109344	1.11e-38	-
DMR_scaffold_6_1770842	scaffold_6	1770842	1771703	14	0.283582	0.139241	0.000471854	-
DMR_scaffold_6_1775241	scaffold_6	1775241	1777414	21	0.266055	0.111307	2.64e-07	e_gw1.6.2316.1
DMR_scaffold_6_1821373	scaffold_6	1821373	1822377	37	0.236986	0.118262	1.33e-11	-
DMR_scaffold_6_1824630	scaffold_6	1824630	1827011	163	0.244253	0.119008	4.17e-44	-
DMR_scaffold_6_1834458	scaffold_6	1834458	1835222	23	0.256831	0.125196	6.21e-07	-
DMR_scaffold_6_1835463	scaffold_6	1835463	1837617	68	0.233777	0.0894855	8.18e-30	-
DMR_scaffold_6_1843113	scaffold_6	1843113	1844804	67	0.227566	0.103327	2.22e-22	-
DMR_scaffold_6_1858752	scaffold_6	1858752	1859011	30	0.255162	0.126411	2.97e-13	e_gw1.6.2332.1
DMR_scaffold_6_1858949	scaffold_6	1858949	1859734	24	0.241379	0.119084	1.2e-07	e_gw1.6.2332.1
DMR_scaffold_6_1871976	scaffold_6	1871976	1873593	40	0.262231	0.116677	3.95e-14	-
DMR_scaffold_6_1876071	scaffold_6	1876071	1877024	38	0.27139	0.130658	3.9e-13	-
DMR_scaffold_6_1884086	scaffold_6	1884086	1884971	25	0.334646	0.159884	1.24e-07	-
DMR_scaffold_6_1895259	scaffold_6	1895259	1896079	12	0.108696	0.255696	5.16e-08	-
DMR_scaffold_6_1907479	scaffold_6	1907479	1908319	48	0.1347	0.270219	4.66e-21	-
DMR_scaffold_6_1911486	scaffold_6	1911486	1912719	47	0.182073	0.369216	2.44e-22	-
DMR_scaffold_6_1918128	scaffold_6	1918128	1919514	26	0.0966811	0.220481	7.31e-11	e_gw1.6.621.1
DMR_scaffold_6_1919885	scaffold_6	1919885	1920829	28	0.116279	0.236782	4.95e-08	-
DMR_scaffold_6_1923279	scaffold_6	1923279	1924145	23	0.133221	0.278926	3.96e-09	-
DMR_scaffold_6_2643609	scaffold_6	2643609	2644602	41	0.343046	0.160305	6.97e-21	-
DMR_scaffold_6_2656095	scaffold_6	2656095	2657059	23	0.337931	0.153179	9.54e-07	-
DMR_scaffold_6_2661077	scaffold_6	2661077	2662145	22	0.305949	0.141606	7.67e-10	-
DMR_scaffold_6_2682824	scaffold_6	2682824	2683881	57	0.290566	0.139442	1.18e-20	-
DMR_scaffold_6_2756062	scaffold_6	2756062	2757997	93	0.225421	0.0982759	8.08e-26	e_gw1.6.2539.1
DMR_scaffold_6_2759674	scaffold_6	2759674	2760719	65	0.156509	0.314965	9.22e-25	-
DMR_scaffold_6_2760843	scaffold_6	2760843	2761629	72	0.147668	0.311045	1.53e-30	-
DMR_scaffold_6_2761741	scaffold_6	2761741	2762520	30	0.110244	0.22101	4.4e-10	-
DMR_scaffold_6_2786316	scaffold_6	2786316	2787710	52	0.412854	0.181977	1.11e-30	fgenesh1_kg.6_#_299_#_81_0_CCBH3358.b1_CCBH_CCBI_EXTA
DMR_scaffold_6_2830825	scaffold_6	2830825	2832255	24	0.420513	0.186842	1.63e-08	-
DMR_scaffold_6_3872767	scaffold_6	3872767	3873727	14	0.0871795	0.204082	8.81e-07	-
DMR_scaffold_6_3878973	scaffold_6	3878973	3879964	39	0.123236	0.248284	1.49e-12	-
DMR_scaffold_6_3891394	scaffold_6	3891394	3892314	40	0.317576	0.156863	1.83e-08	e_gw1.6.2327.1
DMR_scaffold_6_3892388	scaffold_6	3892388	3893143	15	0.109272	0.222417	3.12e-05	-
DMR_scaffold_6_3896843	scaffold_6	3896843	3897530	15	0.0997305	0.219713	2.25e-06	-
DMR_scaffold_6_3897766	scaffold_6	3897766	3898563	10	0.0690789	0.17321	3.18e-05	e_gw1.6.1685.1
DMR_scaffold_6_3898755	scaffold_6	3898755	3899652	26	0.0924855	0.194045	6.96e-09	e_gw1.6.1685.1
DMR_scaffold_6_3906189	scaffold_6	3906189	3907131	20	0.125436	0.26096	2.23e-08	-
DMR_scaffold_6_3907916	scaffold_6	3907916	3908955	47	0.108414	0.228751	4.19e-14	-
DMR_scaffold_6_3908995	scaffold_6	3908995	3909237	6	0.128205	0.352941	2.16e-05	-
DMR_scaffold_6_3911668	scaffold_6	3911668	3912956	85	0.131917	0.273176	5.02e-28	-
DMR_scaffold_6_3914096	scaffold_6	3914096	3915074	18	0.113043	0.233415	1.36e-05	-
DMR_scaffold_6_3915467	scaffold_6	3915467	3915973	21	0.115385	0.251223	5.22e-09	-
DMR_scaffold_6_3923644	scaffold_6	3923644	3924564	11	0.0965517	0.234127	1.92e-05	e_gw1.6.2551.1
DMR_scaffold_6_3925241	scaffold_6	3925241	3927762	77	0.0977151	0.215526	4.02e-25	e_gw1.6.2551.1
DMR_scaffold_6_3927970	scaffold_6	3927970	3929063	44	0.0977702	0.199209	1.97e-12	-
DMR_scaffold_6_3929615	scaffold_6	3929615	3931526	44	0.119824	0.25672	6.49e-19	-
DMR_scaffold_6_3932130	scaffold_6	3932130	3932759	18	0.138947	0.296482	3.91e-06	e_gw1.6.623.1
DMR_scaffold_6_3937461	scaffold_6	3937461	3939357	35	0.0832487	0.202532	1.29e-14	-
DMR_scaffold_7_8133	scaffold_7	8133	9219	80	0.174306	0.35591	1.39e-20	-
DMR_scaffold_7_125601	scaffold_7	125601	126582	49	0.280041	0.131376	1.58e-18	Crypa1.e_gw1.18.38.1
DMR_scaffold_7_200001	scaffold_7	200001	202696	77	0.257973	0.124708	1.82e-25	-
DMR_scaffold_7_203351	scaffold_7	203351	204705	143	0.262245	0.129822	2.14e-40	-
DMR_scaffold_7_204840	scaffold_7	204840	205012	13	0.256831	0.104784	3.52e-06	-
DMR_scaffold_7_212602	scaffold_7	212602	213567	11	0.238994	0.110778	0.00155859	-
DMR_scaffold_7_246216	scaffold_7	246216	249092	111	0.30465	0.150677	6.25e-38	-
DMR_scaffold_7_251204	scaffold_7	251204	253185	83	0.319317	0.153915	1.96e-32	-
DMR_scaffold_7_254868	scaffold_7	254868	257657	117	0.288	0.136026	7.34e-33	-
DMR_scaffold_7_258451	scaffold_7	258451	259369	31	0.119326	0.244039	3.57e-10	-
DMR_scaffold_7_2698063	scaffold_7	2698063	2698985	40	0.141643	0.291139	3.37e-16	-
DMR_scaffold_7_2698999	scaffold_7	2698999	2700880	260	0.11921	0.284879	6.04e-135	-
DMR_scaffold_7_2703650	scaffold_7	2703650	2705885	166	0.222188	0.109613	3.66e-43	-
DMR_scaffold_7_2751513	scaffold_7	2751513	2752103	39	0.375758	0.180416	2.92e-23	Crypa1.fgenesh1_pg.C_scaffold_6000685
DMR_scaffold_7_2762407	scaffold_7	2762407	2763385	22	0.0984975	0.209393	4.72e-07	-
DMR_scaffold_7_2764228	scaffold_7	2764228	2765191	11	0.105023	0.22549	0.000934336	-
DMR_scaffold_7_2789963	scaffold_7	2789963	2790890	40	0.173673	0.361006	1.97e-18	-
DMR_scaffold_7_2800220	scaffold_7	2800220	2801549	44	0.139867	0.283199	1.54e-17	fgenesh1_kg.7_#_290_#_CEST_20_C_08
DMR_scaffold_7_2803325	scaffold_7	2803325	2804413	131	0.19335	0.0874107	1.6e-18	-
DMR_scaffold_7_2804433	scaffold_7	2804433	2805372	24	0.124043	0.258567	1.59e-09	-
DMR_scaffold_7_2805440	scaffold_7	2805440	2807090	110	0.131255	0.312596	2.31e-13	-
DMR_scaffold_7_2807120	scaffold_7	2807120	2808212	98	0.259086	0.124956	7.79e-30	-
DMR_scaffold_7_2814721	scaffold_7	2814721	2815703	13	0.264286	0.125984	0.000275129	-
DMR_scaffold_7_2840048	scaffold_7	2840048	2841552	27	0.331897	0.152955	5.38e-09	-
DMR_scaffold_7_2845223	scaffold_7	2845223	2846164	32	0.258449	0.120935	6.41e-11	-
DMR_scaffold_7_2847917	scaffold_7	2847917	2849794	52	0.156522	0.319774	1.32e-26	e_gw1.7.2102.1
DMR_scaffold_7_2850124	scaffold_7	2850124	2851017	16	0.33758	0.153348	1.7e-06	e_gw1.7.2025.1
DMR_scaffold_7_2854823	scaffold_7	2854823	2855783	128	0.263636	0.128885	1.05e-20	-
DMR_scaffold_7_2870214	scaffold_7	2870214	2871959	30	0.355263	0.167472	4.77e-10	-
DMR_scaffold_7_2874337	scaffold_7	2874337	2875570	44	0.270781	0.127059	9.89e-18	fgenesh1_kg.7_#_294_#_3090_1_CCBH_CCBI_EXTA
DMR_scaffold_7_2876561	scaffold_7	2876561	2877952	47	0.0900131	0.207092	2.4e-19	fgenesh1_kg.7_#_294_#_3090_1_CCBH_CCBI_EXTA
DMR_scaffold_7_2879596	scaffold_7	2879596	2882955	84	0.295307	0.138496	4.14e-28	-
DMR_scaffold_7_2885260	scaffold_7	2885260	2886282	23	0.302083	0.143363	2.74e-07	-
DMR_scaffold_7_2890330	scaffold_7	2890330	2891267	16	0.341463	0.162722	5.28e-06	-
DMR_scaffold_7_2891604	scaffold_7	2891604	2893776	170	0.249641	0.12442	2.98e-44	-
DMR_scaffold_7_2894409	scaffold_7	2894409	2896681	195	0.255053	0.116781	3.71e-61	-
DMR_scaffold_7_2919606	scaffold_7	2919606	2920674	39	0.3125	0.15299	6.31e-11	-
DMR_scaffold_7_2926735	scaffold_7	2926735	2927665	28	0.135484	0.272727	4.02e-09	-
DMR_scaffold_7_2938989	scaffold_7	2938989	2940852	162	0.255163	0.126787	1.72e-30	-
DMR_scaffold_7_2967614	scaffold_7	2967614	2968235	24	0.288462	0.132037	1.52e-10	-
DMR_scaffold_7_2984323	scaffold_7	2984323	2985668	61	0.205756	0.100513	3.1e-14	-
DMR_scaffold_7_2985907	scaffold_7	2985907	2986890	30	0.253061	0.12076	3.6e-09	e_gw1.7.753.1
DMR_scaffold_7_3007310	scaffold_7	3007310	3008136	37	0.408511	0.194574	2.47e-11	-
DMR_scaffold_7_3012164	scaffold_7	3012164	3013886	60	0.411297	0.194748	9.37e-39	fgenesh1_kg.7_#_296_#_CEST_15_H_03
DMR_scaffold_7_3020749	scaffold_7	3020749	3021734	124	0.325561	0.161814	9.33e-44	-
DMR_scaffold_7_3025542	scaffold_7	3025542	3025954	25	0.316667	0.127962	1.77e-13	fgenesh1_pm.7_#_608
DMR_scaffold_7_3353858	scaffold_7	3353858	3354647	13	0.10231	0.210084	0.000625553	fgenesh1_kg.7_#_346_#_81_6_CCBH_CCBI_EXTA
DMR_scaffold_7_3363433	scaffold_7	3363433	3364171	19	0.117172	0.238434	2.69e-07	-
DMR_scaffold_7_3380996	scaffold_7	3380996	3382060	19	0.148036	0.320988	1.19e-08	e_gw1.7.1510.1
DMR_scaffold_7_3384121	scaffold_7	3384121	3385311	31	0.143498	0.342508	1.57e-12	-
DMR_scaffold_7_3387787	scaffold_7	3387787	3388553	12	0.107872	0.232143	1.56e-05	e_gw1.7.795.1
DMR_scaffold_7_3388843	scaffold_7	3388843	3389779	11	0.113565	0.26506	5.11e-05	e_gw1.7.795.1
DMR_scaffold_7_3391786	scaffold_7	3391786	3392892	19	0.104907	0.211726	2.93e-05	-
DMR_scaffold_8_4304	scaffold_8	4304	4945	14	0.0786802	0.289062	3e-12	Crypa1.fgenesh1_pg.C_scaffold_15000089
DMR_scaffold_8_11969	scaffold_8	11969	12869	15	0.104575	0.235099	1.21e-06	-
DMR_scaffold_8_23041	scaffold_8	23041	23963	24	0.111421	0.224719	1.82e-06	-
DMR_scaffold_8_35517	scaffold_8	35517	36471	17	0.125773	0.252918	2.13e-05	-
DMR_scaffold_8_36827	scaffold_8	36827	37727	33	0.122004	0.275	4.79e-11	-
DMR_scaffold_8_38424	scaffold_8	38424	40046	36	0.138264	0.283308	1.91e-12	-
DMR_scaffold_8_58544	scaffold_8	58544	60023	39	0.319444	0.149184	2.06e-16	-
DMR_scaffold_8_80471	scaffold_8	80471	82356	72	0.133907	0.287611	4.75e-23	-
DMR_scaffold_8_82776	scaffold_8	82776	83697	42	0.338753	0.167621	9.82e-18	-
DMR_scaffold_8_412242	scaffold_8	412242	413160	14	0.412162	0.200542	1.54e-06	gw1.8.710.1
DMR_scaffold_8_413872	scaffold_8	413872	415844	61	0.148539	0.327604	2.63e-26	gw1.8.710.1
DMR_scaffold_8_418955	scaffold_8	418955	420437	63	0.133981	0.298196	3.42e-24	-
DMR_scaffold_8_421763	scaffold_8	421763	423262	59	0.307229	0.134783	1.06e-22	fgenesh1_kg.8_#_54_#_CEST_15_H_03
DMR_scaffold_8_425764	scaffold_8	425764	426446	19	0.281955	0.126065	9.82e-08	-
DMR_scaffold_8_428577	scaffold_8	428577	430114	24	0.391635	0.168237	8.72e-13	e_gw1.8.648.1
DMR_scaffold_8_436901	scaffold_8	436901	437965	24	0.353125	0.155844	2.64e-12	gw1.8.1337.1
DMR_scaffold_8_441051	scaffold_8	441051	442028	38	0.28385	0.137336	1.32e-12	-
DMR_scaffold_8_442348	scaffold_8	442348	445833	110	0.265781	0.117282	1.38e-45	-
DMR_scaffold_8_446869	scaffold_8	446869	448149	160	0.271145	0.13342	7.53e-42	e_gw1.8.626.1
DMR_scaffold_8_451253	scaffold_8	451253	453340	193	0.265106	0.130106	2.5e-53	-
DMR_scaffold_8_455746	scaffold_8	455746	459415	102	0.260149	0.113757	2.47e-38	-
DMR_scaffold_8_460048	scaffold_8	460048	461536	44	0.264609	0.124138	7.58e-16	-
DMR_scaffold_8_461749	scaffold_8	461749	461905	10	0.343284	0.160584	0.000708159	-
DMR_scaffold_8_463573	scaffold_8	463573	465806	71	0.256098	0.114958	8.66e-26	e_gw1.8.1446.1
DMR_scaffold_8_466047	scaffold_8	466047	468443	167	0.249276	0.124617	5.35e-52	-
DMR_scaffold_8_468466	scaffold_8	468466	468539	11	0.414634	0.185567	1.92e-05	-
DMR_scaffold_8_469487	scaffold_8	469487	470708	45	0.274667	0.130109	3.62e-17	-
DMR_scaffold_8_470978	scaffold_8	470978	473232	104	0.258795	0.103832	1.3e-48	-
DMR_scaffold_8_474264	scaffold_8	474264	475329	43	0.310056	0.143633	1.05e-18	-
DMR_scaffold_8_475737	scaffold_8	475737	477847	226	0.239992	0.115664	3.48e-72	-
DMR_scaffold_8_482361	scaffold_8	482361	484233	29	0.340686	0.162612	9.29e-12	-
DMR_scaffold_8_485053	scaffold_8	485053	486352	205	0.257442	0.127948	5.16e-72	-
DMR_scaffold_8_486570	scaffold_8	486570	487541	143	0.243388	0.119888	7.98e-47	-
DMR_scaffold_8_487956	scaffold_8	487956	489221	81	0.28093	0.14015	1.02e-22	-
DMR_scaffold_8_489292	scaffold_8	489292	490650	110	0.289143	0.137656	1.18e-37	-
DMR_scaffold_8_492753	scaffold_8	492753	495899	203	0.292502	0.119753	3.87e-83	-
DMR_scaffold_8_496946	scaffold_8	496946	500144	149	0.244978	0.112986	1.63e-37	-
DMR_scaffold_8_500573	scaffold_8	500573	501073	10	0.393443	0.182143	0.000595972	-
DMR_scaffold_8_505174	scaffold_8	505174	509018	171	0.291606	0.136495	1.58e-51	-
DMR_scaffold_8_513078	scaffold_8	513078	515367	50	0.298677	0.149093	3.63e-13	-
DMR_scaffold_8_524604	scaffold_8	524604	525625	41	0.228525	0.104996	9.75e-12	-
DMR_scaffold_8_554397	scaffold_8	554397	555688	48	0.18203	0.368485	8.21e-18	-
DMR_scaffold_8_557281	scaffold_8	557281	558395	64	0.225929	0.102612	1.43e-19	-
DMR_scaffold_8_566604	scaffold_8	566604	567723	100	0.227494	0.112411	1.64e-24	-
DMR_scaffold_8_568499	scaffold_8	568499	569491	118	0.217697	0.107664	1.37e-33	-
DMR_scaffold_8_571074	scaffold_8	571074	575617	179	0.359928	0.159257	1.11e-90	estExt_fgenesh1_pg.C_80085
DMR_scaffold_8_1912384	scaffold_8	1912384	1913844	91	0.119345	0.261871	3.2e-34	-
DMR_scaffold_8_2173572	scaffold_8	2173572	2174046	12	0.10299	0.212598	0.000110511	-
DMR_scaffold_8_2176303	scaffold_8	2176303	2177283	52	0.113782	0.230022	4.32e-15	-
DMR_scaffold_8_2181218	scaffold_8	2181218	2182300	15	0.0675676	0.281407	2.84e-12	fgenesh1_pg.8_#_500
DMR_scaffold_8_3210406	scaffold_8	3210406	3213101	40	0.119917	0.259036	2.93e-15	-
DMR_scaffold_8_3215322	scaffold_8	3215322	3216390	22	0.141856	0.317308	1.77e-09	-
DMR_scaffold_8_3224920	scaffold_8	3224920	3225778	17	0.0677656	0.180633	1.23e-08	e_gw1.8.2062.1
DMR_scaffold_8_3228684	scaffold_8	3228684	3229774	35	0.11715	0.242695	4.62e-13	-
DMR_scaffold_8_3230273	scaffold_8	3230273	3231932	51	0.116826	0.24476	5.65e-19	-
DMR_scaffold_8_3237699	scaffold_8	3237699	3239463	41	0.108242	0.245389	1.93e-17	-
DMR_scaffold_8_3244197	scaffold_8	3244197	3245165	28	0.247807	0.121212	1.95e-07	-
DMR_scaffold_8_3246391	scaffold_8	3246391	3247072	17	0.181818	0.08	5.02e-07	-
DMR_scaffold_8_3248394	scaffold_8	3248394	3249089	26	0.104603	0.209877	9.19e-10	-
DMR_scaffold_9_2036	scaffold_9	2036	3182	23	0.29052	0.142424	7.32e-08	-
DMR_scaffold_9_7456	scaffold_9	7456	8440	84	0.338217	0.167845	3.74e-26	-
DMR_scaffold_9_35395	scaffold_9	35395	36678	44	0.318123	0.149508	3.82e-20	-
DMR_scaffold_9_37420	scaffold_9	37420	39773	40	0.0935252	0.276224	1.73e-21	fgenesh1_kg.9_#_4_#_CEST_15_H_03
DMR_scaffold_9_39947	scaffold_9	39947	40777	15	0.379085	0.182493	4.42e-07	fgenesh1_kg.9_#_4_#_CEST_15_H_03
DMR_scaffold_9_42564	scaffold_9	42564	43835	21	0.340909	0.165109	1.11e-05	-
DMR_scaffold_9_44778	scaffold_9	44778	46328	118	0.281846	0.12949	8.59e-37	-
DMR_scaffold_9_49080	scaffold_9	49080	50670	105	0.305673	0.119309	4.48e-44	-
DMR_scaffold_9_50992	scaffold_9	50992	51919	18	0.391061	0.186646	4.04e-08	-
DMR_scaffold_9_2856009	scaffold_9	2856009	2857702	70	0.141443	0.298259	3.65e-19	-
DMR_scaffold_9_2858253	scaffold_9	2858253	2859724	53	0.264211	0.126687	1.12e-16	-
DMR_scaffold_9_2860408	scaffold_9	2860408	2862304	85	0.113447	0.306238	6.81e-50	estExt_fgenesh1_kg.C_90353
DMR_scaffold_9_2890480	scaffold_9	2890480	2891446	26	0.15343	0.308688	1.27e-08	-
DMR_scaffold_9_2892569	scaffold_9	2892569	2894695	130	0.121959	0.261682	4.92e-43	-
DMR_scaffold_9_2894951	scaffold_9	2894951	2896447	27	0.146032	0.323887	7.45e-10	-
DMR_scaffold_9_2899054	scaffold_9	2899054	2900022	28	0.142657	0.304965	2.24e-10	-
DMR_scaffold_9_2901601	scaffold_9	2901601	2902656	80	0.165354	0.341133	4.25e-32	-
DMR_scaffold_9_2902650	scaffold_9	2902650	2903748	26	0.157212	0.34472	1.25e-10	-
DMR_scaffold_9_2902805	scaffold_9	2902805	2902886	10	0.184971	0.37931	0.000575425	-
DMR_scaffold_9_2903859	scaffold_9	2903859	2904811	42	0.163694	0.328859	1.19e-13	-

## Sheet:  Table S4
Table S4 . DMRs in promoter or gene body regions of EP155 and EP155/CHV1-EP713
DMR id	chrom	DMR start	DMR end	Regions	Gene id	Type(EP713-VS-EP155)	Function Description	Accession number
Promoter differentially-methylated genes
DMR_scaffold_1_4523825	scaffold_1	4523825	4524888	promoter	e_gw1.1.4683.1	hyper	hypothetical protein
DMR_scaffold_2_34935	scaffold_2	34935	35717	promoter	e_gw1.2.3030.1	hyper	hypothetical protein
DMR_scaffold_2_36804	scaffold_2	36804	37882	promoter	Crypa1.fgenesh1_pg.C_scaffold_15000088	hyper	hypothetical protein
DMR_scaffold_2_258421	scaffold_2	258421	258791	promoter	e_gw1.2.3148.1	hyper	nucleic acid binding	250200
DMR_scaffold_2_347742	scaffold_2	347742	349235	promoter	e_gw1.2.720.1	hyper	hypothetical protein
DMR_scaffold_2_501697	scaffold_2	501697	502672	promoter	e_gw1.2.3246.1	hyper	hypothetical protein
DMR_scaffold_2_508409	scaffold_2	508409	509338	promoter	Crypa1.estExt_fgenesh1_pg.C_120009	hyper	hypothetical protein
DMR_scaffold_2_509413	scaffold_2	509413	510471	promoter	Crypa1.estExt_fgenesh1_pg.C_120009	hyper	hypothetical protein
DMR_scaffold_2_519394	scaffold_2	519394	522525	promoter	e_gw1.2.3065.1	hyper	hypothetical protein
DMR_scaffold_2_574244	scaffold_2	574244	575203	promoter	e_gw1.2.3095.1	hyper	hypothetical protein
DMR_scaffold_2_612152	scaffold_2	612152	614788	promoter	fgenesh1_pg.2_#_59	hyper	Transcription factor containing C2HC type Zn finger	326853
DMR_scaffold_2_707558	scaffold_2	707558	708762	promoter	e_gw1.2.3317.1	hyper	hypothetical protein
DMR_scaffold_2_791717	scaffold_2	791717	792746	promoter	e_gw1.2.767.1	hyper	hypothetical protein
DMR_scaffold_2_937518	scaffold_2	937518	940702	promoter	e_gw1.2.2145.1	hyper	Serine/threonine protein kinase	251174
DMR_scaffold_2_1031430	scaffold_2	1031430	1031991	promoter	e_gw1.2.989.1	hyper	hypothetical protein
DMR_scaffold_2_1068347	scaffold_2	1068347	1069096	promoter	Crypa1.fgenesh1_pg.C_scaffold_2000113	hyper	Chromodomain-helicase DNA-binding protein	67838
DMR_scaffold_2_1311608	scaffold_2	1311608	1312570	promoter	e_gw1.2.3024.1	hyper	hypothetical protein
DMR_scaffold_2_1320025	scaffold_2	1320025	1320805	promoter	e_gw1.2.692.1	hyper	hypothetical protein
DMR_scaffold_2_1377812	scaffold_2	1377812	1378854	promoter	gw1.2.2271.1	hyper	chromatin assembly/disassembly	235052
DMR_scaffold_2_1379444	scaffold_2	1379444	1381496	promoter	gw1.2.2271.1	hyper	chromatin assembly/disassembly	235052
DMR_scaffold_2_1549995	scaffold_2	1549995	1551233	promoter	estExt_Genewise1Plus.C_20406	hyper	Ca2+/calmodulin-dependent protein kinase	286368
DMR_scaffold_2_1687200	scaffold_2	1687200	1688514	promoter	gw1.2.946.1	hyper	hypothetical protein
DMR_scaffold_2_1711915	scaffold_2	1711915	1712502	promoter	Crypa1.fgenesh1_pg.C_scaffold_5000046	hyper	hypothetical protein
DMR_scaffold_4_582272	scaffold_4	582272	583357	promoter	Crypa1.fgenesh1_kg.C_scaffold_2000063	hyper	hypothetical protein
DMR_scaffold_4_583483	scaffold_4	583483	583563	promoter	Crypa1.fgenesh1_kg.C_scaffold_2000063	hyper	hypothetical protein
DMR_scaffold_4_2333757	scaffold_4	2333757	2334793	promoter	e_gw1.4.3133.1	hyper	hypothetical protein
DMR_scaffold_4_2335170	scaffold_4	2335170	2335362	promoter	e_gw1.4.3133.1	hyper	hypothetical protein
DMR_scaffold_4_5097559	scaffold_4	5097559	5098199	promoter	e_gw1.4.3137.1	hyper	hypothetical protein
DMR_scaffold_5_47477	scaffold_5	47477	48372	promoter	gw1.5.1067.1	hyper	hypothetical protein
DMR_scaffold_5_2024539	scaffold_5	2024539	2025638	promoter	fgenesh1_pg.5_#_525	hyper	S-adenosyl-L-methionine-dependent methyltransferases	330939
DMR_scaffold_6_1609560	scaffold_6	1609560	1610072	promoter	e_gw1.6.259.1	hyper	Permease of the major facilitator superfamily	261800
DMR_scaffold_6_3898755	scaffold_6	3898755	3899652	promoter	e_gw1.6.1685.1	hyper	Polynucleotidyl transferase, Ribonuclease H fold	262363
DMR_scaffold_6_3925241	scaffold_6	3925241	3927762	promoter	e_gw1.6.2551.1	hyper	hypothetical protein
DMR_scaffold_7_2847917	scaffold_7	2847917	2849794	promoter	e_gw1.7.2102.1	hyper	hypothetical protein
DMR_scaffold_7_3353858	scaffold_7	3353858	3354647	promoter	fgenesh1_kg.7_#_346_#_81_6_CCBH_CCBI_EXTA	hyper	hypothetical protein
DMR_scaffold_7_3388843	scaffold_7	3388843	3389779	promoter	e_gw1.7.795.1	hyper	hypothetical protein
DMR_scaffold_8_23041	scaffold_8	23041	23963	promoter	e_gw1.8.2002.1	hyper	hypothetical protein
DMR_scaffold_8_2181218	scaffold_8	2181218	2182300	promoter	fgenesh1_pg.8_#_500	hyper	hypothetical protein
DMR_scaffold_8_3224920	scaffold_8	3224920	3225778	promoter	e_gw1.8.2062.1	hyper	hypothetical protein
DMR_scaffold_9_2860408	scaffold_9	2860408	2862304	promoter	estExt_fgenesh1_kg.C_90353	hyper	hypothetical protein
DMR_scaffold_10_49174	scaffold_10	49174	50152	promoter	gw1.10.280.1	hyper	hypothetical protein
DMR_scaffold_13_70889	scaffold_13	70889	71796	promoter	e_gw1.13.15.1	hyper	hypothetical protein
DMR_scaffold_1_4543629	scaffold_1	4543629	4545821	promoter	e_gw1.1.4644.1	hypo	hypothetical protein
DMR_scaffold_1_7377284	scaffold_1	7377284	7378170	promoter	fgenesh1_kg.1_#_891_#_CLS_3482_singleton_cp155-070C04	hypo	hypothetical protein
DMR_scaffold_1_7365445	scaffold_1	7365445	7366524	promoter	e_gw1.1.1848.1	hypo	DNA/RNA polymerases	246697
DMR_scaffold_1_7366639	scaffold_1	7366639	7366719	promoter	e_gw1.1.1848.1	hypo	DNA/RNA polymerases	246697
DMR_scaffold_1_7366729	scaffold_1	7366729	7366817	promoter	e_gw1.1.1848.1	hypo	DNA/RNA polymerases	246697
DMR_scaffold_2_419547	scaffold_2	419547	420624	promoter	fgenesh1_kg.2_#_21_#_CEST_15_H_03	hypo	hypothetical protein
DMR_scaffold_2_436807	scaffold_2	436807	438286	promoter	estExt_Genewise1Plus.C_20119	hypo	Tyrosine protein kinase	286354
DMR_scaffold_2_734373	scaffold_2	734373	735769	promoter	gw1.2.939.1	hypo	hypothetical protein
DMR_scaffold_2_818036	scaffold_2	818036	819015	promoter	e_gw1.2.1308.1	hypo	DNA/RNA polymerases	250951
DMR_scaffold_2_1357627	scaffold_2	1357627	1358485	promoter	fgenesh1_kg.2_#_41_#_426_1_CCBH_CCBI_EXTA	hypo	hypothetical protein
DMR_scaffold_2_4791014	scaffold_2	4791014	4791988	promoter	Crypa1.fgenesh1_kg.C_scaffold_5000409	hypo	hypothetical protein
DMR_scaffold_2_4864511	scaffold_2	4864511	4865734	promoter	Crypa1.gw1.14.118.1	hypo	Glycosyltransferase Family 69	16152
DMR_scaffold_2_5351005	scaffold_2	5351005	5351971	promoter	Crypa1.fgenesh1_pg.C_scaffold_14000121	hypo	hypothetical protein
DMR_scaffold_3_384066	scaffold_3	384066	387518	promoter	fgenesh1_kg.3_#_80_#_CLS_3482_singleton_cp155-070C04	hypo	hypothetical protein
DMR_scaffold_4_2425493	scaffold_4	2425493	2426469	promoter	estExt_fgenesh1_kg.C_40289	hypo	hypothetical protein
DMR_scaffold_4_2544791	scaffold_4	2544791	2545732	promoter	e_gw1.4.1087.1	hypo	hypothetical protein
DMR_scaffold_4_2545188	scaffold_4	2545188	2546168	promoter	e_gw1.4.1087.1	hypo	hypothetical protein
DMR_scaffold_4_5018376	scaffold_4	5018376	5019358	promoter	Crypa1.fgenesh1_kg.C_scaffold_2000629	hypo	hypothetical protein
DMR_scaffold_5_1224935	scaffold_5	1224935	1226119	promoter	fgenesh1_kg.5_#_142_#_CLS_3482_singleton_cp155-070C04	hypo	hypothetical protein
DMR_scaffold_5_1226238	scaffold_5	1226238	1226332	promoter	fgenesh1_kg.5_#_142_#_CLS_3482_singleton_cp155-070C04	hypo	hypothetical protein
DMR_scaffold_5_2036227	scaffold_5	2036227	2037382	promoter	fgenesh1_kg.5_#_202_#_81_14_CCBH_CCBI_EXTA	hypo	hypothetical protein
DMR_scaffold_5_4330055	scaffold_5	4330055	4331587	promoter	fgenesh1_kg.5_#_515_#_CEST_15_H_03	hypo	hypothetical protein
DMR_scaffold_6_1775241	scaffold_6	1775241	1777414	promoter	e_gw1.6.2316.1	hypo	hypothetical protein
DMR_scaffold_6_1858752	scaffold_6	1858752	1859011	promoter	e_gw1.6.2332.1	hypo	hypothetical protein
DMR_scaffold_6_1858949	scaffold_6	1858949	1859734	promoter	e_gw1.6.2332.1	hypo	hypothetical protein
DMR_scaffold_6_3891394	scaffold_6	3891394	3892314	promoter	e_gw1.6.2327.1	hypo	hypothetical protein
DMR_scaffold_7_125601	scaffold_7	125601	126582	promoter	Crypa1.e_gw1.18.38.1	hypo	Alpha/beta hydrolase	53336
DMR_scaffold_7_2751513	scaffold_7	2751513	2752103	promoter	Crypa1.fgenesh1_pg.C_scaffold_6000685	hypo	NAD-dependent epimerase/dehydratase	72835
DMR_scaffold_7_2850124	scaffold_7	2850124	2851017	promoter	e_gw1.7.2025.1	hypo	hypothetical protein
DMR_scaffold_7_2874337	scaffold_7	2874337	2875570	promoter	fgenesh1_kg.7_#_294_#_3090_1_CCBH_CCBI_EXTA	hypo	hypothetical protein
DMR_scaffold_7_3012164	scaffold_7	3012164	3013886	promoter	fgenesh1_kg.7_#_296_#_CEST_15_H_03	hypo	hypothetical protein
DMR_scaffold_7_3025542	scaffold_7	3025542	3025954	promoter	fgenesh1_pm.7_#_608	hypo	sugar transporter	341982
DMR_scaffold_8_412242	scaffold_8	412242	413160	promoter	gw1.8.710.1	hypo	hypothetical protein
DMR_scaffold_8_421763	scaffold_8	421763	423262	promoter	fgenesh1_kg.8_#_54_#_CEST_15_H_03	hypo	hypothetical protein
DMR_scaffold_8_425764	scaffold_8	425764	426446	promoter	e_gw1.8.648.1	hypo	hypothetical protein
DMR_scaffold_8_446869	scaffold_8	446869	448149	promoter	e_gw1.8.626.1	hypo	hypothetical protein
DMR_scaffold_8_571074	scaffold_8	571074	575617	promoter	estExt_fgenesh1_pg.C_80085	hypo	Permease of the major facilitator superfamily	353025
DMR_scaffold_9_39947	scaffold_9	39947	40777	promoter	fgenesh1_kg.9_#_4_#_CEST_15_H_03	hypo	hypothetical protein
DMR_scaffold_10_9727	scaffold_10	9727	10703	promoter	e_gw1.10.778.1	hypo	hypothetical protein
DMR_scaffold_10_828583	scaffold_10	828583	829345	promoter	fgenesh1_kg.10_#_88_#_CLS_3482_singleton_cp155-070C04	hypo	hypothetical protein
DMR_scaffold_10_1282272	scaffold_10	1282272	1283257	promoter	e_gw1.10.509.1	hypo	hypothetical protein
DMR_scaffold_10_1290160	scaffold_10	1290160	1293350	promoter	estExt_fgenesh1_kg.C_100145	hypo	hypothetical protein
DMR_scaffold_11_5863	scaffold_11	5863	7345	promoter	fgenesh1_kg.11_#_5_#_CEST_15_H_03	hypo	hypothetical protein
DMR_scaffold_11_7659	scaffold_11	7659	9135	promoter	gw1.11.516.1	hypo	hypothetical protein
DMR_scaffold_12_74282	scaffold_12	74282	75363	promoter	e_gw1.12.35.1	hypo	Chromo domain-like	270218
DMR_scaffold_16_11890	scaffold_16	11890	13067	promoter	e_gw1.16.4.1	hypo	DNA/RNA polymerases	270299
DMR_scaffold_16_18373	scaffold_16	18373	19342	promoter	e_gw1.16.22.1	hypo	hypothetical protein
Gene-body differentially-methylated genes
DMR_scaffold_2_1185949	scaffold_2	1185949	1186376	exon,utr3	e_gw1.2.743.1	hyper	hypothetical protein
DMR_scaffold_3_388278	scaffold_3	388278	389331	exon,utr3	fgenesh1_kg.3_#_80_#_CLS_3482_singleton_cp155-070C04	hyper	hypothetical protein
DMR_scaffold_7_3387787	scaffold_7	3387787	3388553	exon,utr3	e_gw1.7.795.1	hyper	hypothetical protein
DMR_scaffold_8_4304	scaffold_8	4304	4945	exon	Crypa1.fgenesh1_pg.C_scaffold_15000089	hyper	ATP-dependent DNA helicase	75957
DMR_scaffold_13_73405	scaffold_13	73405	74041	exon,utr3	e_gw1.13.15.1	hyper	hypothetical protein
DMR_scaffold_1_4530042	scaffold_1	4530042	4531816	exon,utr3	e_gw1.1.3217.1	hypo	hypothetical protein
DMR_scaffold_4_2500574	scaffold_4	2500574	2501242	intron	fgenesh1_kg.4_#_293_#_81_6_CCBH_CCBI_EXTA	hypo	hypothetical protein
DMR_scaffold_4_2505235	scaffold_4	2505235	2506395	intron	fgenesh1_kg.4_#_293_#_81_6_CCBH_CCBI_EXTA	hypo	hypothetical protein
DMR_scaffold_4_2524559	scaffold_4	2524559	2525673	intron	fgenesh1_kg.4_#_293_#_81_6_CCBH_CCBI_EXTA	hypo	hypothetical protein
DMR_scaffold_4_2535018	scaffold_4	2535018	2537360	intron	fgenesh1_kg.4_#_293_#_81_6_CCBH_CCBI_EXTA	hypo	hypothetical protein
DMR_scaffold_4_2537813	scaffold_4	2537813	2539974	intron	fgenesh1_kg.4_#_293_#_81_6_CCBH_CCBI_EXTA	hypo	hypothetical protein
DMR_scaffold_6_1611651	scaffold_6	1611651	1612657	intron	e_gw1.6.489.1	hypo	hypothetical protein
DMR_scaffold_6_1612990	scaffold_6	1612990	1613199	intron	e_gw1.6.489.1	hypo	hypothetical protein
DMR_scaffold_6_2756062	scaffold_6	2756062	2757997	exon,utr3	e_gw1.6.2539.1	hypo	hypothetical protein
DMR_scaffold_6_2786316	scaffold_6	2786316	2787710	intron,utr5	fgenesh1_kg.6_#_299_#_81_0_CCBH3358.b1_CCBH_CCBI_EXTA	hypo	hypothetical protein
DMR_scaffold_8_436901	scaffold_8	436901	437965	exon,utr3	gw1.8.1337.1	hypo	hypothetical protein
DMR_scaffold_10_30221	scaffold_10	30221	31779	intron	fgenesh1_kg.10_#_11_#_81_18_CCBH_CCBI_EXTA	hypo	hypothetical protein
Promoter and Gene-body differentially-methylated genes
DMR_scaffold_2_260512	scaffold_2	260512	262697	exon,utr3,utr5,promoter	e_gw1.2.3250.1	hyper	hypothetical protein
DMR_scaffold_2_266224	scaffold_2	266224	268799	exon,utr3,utr5,promoter	e_gw1.2.3164.1	hyper	hypothetical protein
DMR_scaffold_2_439003	scaffold_2	439003	440672	exon,utr3,utr5,promoter	e_gw1.2.812.1	hyper	hypothetical protein
DMR_scaffold_2_459329	scaffold_2	459329	460293	exon,intron,utr3,utr5,promoter	gw1.2.818.1	hyper	hypothetical protein
DMR_scaffold_2_503497	scaffold_2	503497	504561	exon,utr3,utr5,promoter	e_gw1.2.3246.1	hyper	hypothetical protein
DMR_scaffold_2_503918	scaffold_2	503918	504892	exon,promoter	e_gw1.2.3246.1	hyper	hypothetical protein
DMR_scaffold_2_840617	scaffold_2	840617	841565	exon,utr3,utr5,promoter	e_gw1.2.2048.1	hyper	hypothetical protein
DMR_scaffold_2_981424	scaffold_2	981424	983021	exon,intron,utr3,utr5,promoter	e_gw1.2.691.1	hyper	hypothetical protein
DMR_scaffold_2_1309631	scaffold_2	1309631	1311284	exon,utr3,utr5,promoter	e_gw1.2.3024.1	hyper	hypothetical protein
DMR_scaffold_2_1316320	scaffold_2	1316320	1317282	exon,utr3,utr5,promoter	gw1.2.807.1	hyper	hypothetical protein
DMR_scaffold_2_1332719	scaffold_2	1332719	1334456	exon,utr5,promoter	e_gw1.2.816.1	hyper	hypothetical protein
DMR_scaffold_2_1381616	scaffold_2	1381616	1384891	exon,intron,utr3,utr5,promoter	e_gw1.2.2067.1	hyper	hypothetical protein
DMR_scaffold_2_1506469	scaffold_2	1506469	1507425	exon,utr3,utr5,promoter	gw1.2.754.1	hyper	hypothetical protein
DMR_scaffold_2_1507650	scaffold_2	1507650	1508647	exon,utr3,utr5,promoter	e_gw1.2.795.1	hyper	hypothetical protein
DMR_scaffold_2_5506401	scaffold_2	5506401	5507598	exon,intron,utr3,utr5,promoter	gw1.2.689.1	hyper	hypothetical protein
DMR_scaffold_3_25252	scaffold_3	25252	30799	exon,utr3,utr5,promoter	e_gw1.3.1486.1	hyper	hypothetical protein
DMR_scaffold_3_5166451	scaffold_3	5166451	5167177	exon,intron,utr5,promoter	Crypa1.fgenesh1_pg.C_scaffold_3001306	hyper	hypothetical protein
DMR_scaffold_4_2327116	scaffold_4	2327116	2328401	exon,utr5,promoter	e_gw1.4.1063.1	hyper	hypothetical protein
DMR_scaffold_4_5098671	scaffold_4	5098671	5100429	exon,utr3,utr5,promoter	e_gw1.4.3137.1	hyper	hypothetical protein
DMR_scaffold_5_12423	scaffold_5	12423	16138	exon,intron,utr3,utr5,promoter	e_gw1.5.2111.1	hyper	DNA helicase,putative	260563
DMR_scaffold_6_1918128	scaffold_6	1918128	1919514	exon,intron,utr3,utr5,promoter	e_gw1.6.621.1	hyper	hypothetical protein
DMR_scaffold_6_3897766	scaffold_6	3897766	3898563	exon,utr3,utr5,promoter	e_gw1.6.1685.1	hyper	Polynucleotidyl transferase, Ribonuclease H fold	262323
DMR_scaffold_6_3923644	scaffold_6	3923644	3924564	exon,utr3,utr5,promoter	e_gw1.6.2551.1	hyper	hypothetical protein
DMR_scaffold_6_3932130	scaffold_6	3932130	3932759	exon,utr5,promoter	e_gw1.6.623.1	hyper	hypothetical protein
DMR_scaffold_7_2800220	scaffold_7	2800220	2801549	exon,intron,utr3,utr5,promoter	fgenesh1_kg.7_#_290_#_CEST_20_C_08	hyper	hypothetical protein
DMR_scaffold_7_2876561	scaffold_7	2876561	2877952	exon,intron,utr5,promoter	fgenesh1_kg.7_#_294_#_3090_1_CCBH_CCBI_EXTA	hyper	hypothetical protein
DMR_scaffold_7_3380996	scaffold_7	3380996	3382060	exon,utr5,promoter	e_gw1.7.1510.1	hyper	reverse transcriptase, integrase domains in various combinations	264173
DMR_scaffold_8_413872	scaffold_8	413872	415844	exon,intron,utr3,utr5,promoter	gw1.8.710.1	hyper	hypothetical protein
DMR_scaffold_9_37420	scaffold_9	37420	39773	exon,intron,utr3,utr5,promoter	fgenesh1_kg.9_#_4_#_CEST_15_H_03	hyper	hypothetical protein
DMR_scaffold_10_827315	scaffold_10	827315	828462	exon,utr3,utr5,promoter	fgenesh1_kg.10_#_88_#_CLS_3482_singleton_cp155-070C04	hyper	hypothetical protein
DMR_scaffold_12_37198	scaffold_12	37198	38383	exon,intron,utr3,utr5,promoter	fgenesh1_kg.12_#_1_#_81_3_CCBH_CCBI_EXTA	hyper	hypothetical protein
DMR_scaffold_17_2799	scaffold_17	2799	6143	exon,utr3,utr5,promoter	e_gw1.17.9.1	hyper	hypothetical protein
DMR_scaffold_2_1177616	scaffold_2	1177616	1178725	exon,utr3,utr5,promoter	e_gw1.2.902.1	hypo	hypothetical protein
DMR_scaffold_2_1649508	scaffold_2	1649508	1651071	exon,intron,utr3,utr5,promoter	gw1.2.819.1	hypo	hypothetical protein
DMR_scaffold_2_4680924	scaffold_2	4680924	4681901	exon,intron,utr5,promoter	fgenesh1_kg.2_#_396_#_81_14_CCBH_CCBI_EXTA	hypo	hypothetical protein
DMR_scaffold_6_1686825	scaffold_6	1686825	1687792	exon,utr5,promoter	e_gw1.6.2486.1	hypo	hypothetical protein
DMR_scaffold_7_2985907	scaffold_7	2985907	2986890	exon,utr3,utr5,promoter	e_gw1.7.753.1	hypo	hypothetical protein
DMR_scaffold_8_463573	scaffold_8	463573	465806	exon,utr3,utr5,promoter	e_gw1.8.1446.1	hypo	DNA/RNA polymerases	265358

## Sheet:  Table S5
Table S5. RNA-seq data for C. parasitica EP155 and EP155/CHV1-EP713 strains
	EP155	EP155/CHV1-EP713
Raw reads	27560950	27003506
Clean reads	26905984	26389132
Total mapped reads	24648601	11836602
Multiple mapped reads	588055	108655
Uniquely mapped reads	24060546	11727947

## Sheet: Table S6 
Table S6. Differentially expressed genes in EP155 andEP155/CHV1-EP713
Gene_id	FPKM_EP713	FPKM_EP155	log2.Fold_change.	pvalue	qvalue
Crypa1.e_gw1.1.1109.1	3.17241	17.9825	-2.5029	0.0011673	0.0015216
Crypa1.e_gw1.1.1225.1	59.5293	124.128	-1.0602	1.1064e-05	1.9868e-05
Crypa1.e_gw1.1.1291.1	91.2534	0	6.7047	2.2348e-23	1.3555e-22
Crypa1.e_gw1.1.137.1	49.2656	23.2314	1.0845	0.00078394	0.0010581
Crypa1.e_gw1.1.1609.1	74.8315	36.0621	1.0532	5.1022e-05	8.3706e-05
Crypa1.e_gw1.1.1820.1	36.7626	16.5244	1.1536	0.0024068	0.0029351
Crypa1.e_gw1.1.1885.1	17.7282	78.6369	-2.1492	7.3183e-10	2.0705e-09
Crypa1.e_gw1.1.2058.1	74.4583	32.7573	1.1846	1.0692e-05	1.9247e-05
Crypa1.e_gw1.1.253.1	48.5192	15.9412	1.6058	1.1192e-05	2.0082e-05
Crypa1.e_gw1.1.2875.1	19.9675	4.08251	2.2901	0.00044647	0.00062854
Crypa1.e_gw1.1.3199.1	64.5678	14.1916	2.1858	7.8787e-10	2.2204e-09
Crypa1.e_gw1.1.3502.1	30.2312	12.4419	1.2808	0.0030105	0.0035929
Crypa1.e_gw1.1.3586.1	33.4036	119.17	-1.835	1.179e-11	3.8555e-11
Crypa1.e_gw1.1.3728.1	47.7727	14.7748	1.693	6.364e-06	1.178e-05
Crypa1.e_gw1.1.3801.1	35.0831	166.8	-2.2493	2.3462e-20	1.2516e-19
Crypa1.e_gw1.1.591.1	168.697	71.2495	1.2435	6.7841e-12	2.2555e-11
Crypa1.e_gw1.1.733.1	17.9148	478.917	-4.7406	1.3802e-106	4.4178e-105
Crypa1.e_gw1.1.747.1	0	28.9664	-5.8563	3.5514e-08	8.543e-08
Crypa1.e_gw1.1.781.1	38.6287	120.045	-1.6358	4.3469e-10	1.2574e-09
Crypa1.e_gw1.1.786.1	56.9167	0	6.1936	1.8666e-15	7.7078e-15
Crypa1.e_gw1.1.817.1	54.3042	258.948	-2.2535	8.9069e-31	7.4541e-30
Crypa1.e_gw1.1.911.1	15.6754	3.59649	2.1238	0.0028978	0.0034711
Crypa1.e_gw1.1.942.1	60.2757	19.7321	1.611	9.2586e-07	1.9103e-06
Crypa1.e_gw1.1.966.1	2.05273	52.8782	-4.6871	3.6089e-13	1.3036e-12
Crypa1.e_gw1.1.992.1	1.11967	19.2461	-4.1034	2.2761e-05	3.9297e-05
Crypa1.e_gw1.10.123.1	1.67951	19.7321	-3.5544	4.6736e-05	7.702e-05
Crypa1.e_gw1.10.136.1	78.0039	172.729	-1.1469	2.6108e-08	6.3394e-08
Crypa1.e_gw1.10.222.1	0	16.7188	-5.4853	2.9403e-05	4.9745e-05
Crypa1.e_gw1.10.277.1	6.90465	44.5188	-2.6888	9.9212e-08	2.2719e-07
Crypa1.e_gw1.10.287.1	62.1419	151.928	-1.2897	7.3577e-09	1.8836e-08
Crypa1.e_gw1.10.333.1	4.85192	54.725	-3.4956	1.6581e-11	5.3623e-11
Crypa1.e_gw1.10.493.1	5.41175	27.7999	-2.3609	9.8756e-05	0.00015517
Crypa1.e_gw1.10.69.1	4.85192	115.379	-4.5717	1.2638e-26	8.7554e-26
Crypa1.e_gw1.10.96.1	71.6591	316.394	-2.1425	6.3147e-35	6.1265e-34
Crypa1.e_gw1.11.22.1	36.7626	94.3837	-1.3603	1.863e-06	3.7135e-06
Crypa1.e_gw1.12.2.1	267.415	75.9152	1.8166	5.2732e-29	4.1438e-28
Crypa1.e_gw1.13.272.1	2.61257	46.3656	-4.1495	4.1852e-11	1.3175e-10
Crypa1.e_gw1.13.46.1	18.8478	49.1845	-1.3838	0.00048069	0.00067132
Crypa1.e_gw1.15.179.1	43.1074	111.394	-1.3697	1.894e-07	4.2205e-07
Crypa1.e_gw1.16.208.1	88.2676	43.1579	1.0323	1.4574e-05	2.5749e-05
Crypa1.e_gw1.16.63.1	18.4746	96.3277	-2.3824	3.1124e-13	1.1308e-12
Crypa1.e_gw1.17.221.1	6.53143	28.3831	-2.1196	0.00024668	0.00036276
Crypa1.e_gw1.17.45.1	2.79918	85.9271	-4.94	8.1425e-21	4.4746e-20
Crypa1.e_gw1.18.93.1	83.0424	38.395	1.1129	8.847e-06	1.6091e-05
Crypa1.e_gw1.18.38.1	47.6543	0	5.6532	2.375e-13	8.6532e-13
Crypa1.e_gw1.2.1039.1	267.602	80.0949	1.7403	1.48e-27	1.0657e-26
Crypa1.e_gw1.2.1075.1	79.4968	186.434	-1.2297	7.8508e-10	2.214e-09
Crypa1.e_gw1.2.1153.1	4.66531	124.419	-4.7371	5.4002e-29	4.2288e-28
Crypa1.e_gw1.2.1188.1	38.6287	124.711	-1.6908	6.7773e-11	2.093e-10
Crypa1.e_gw1.2.1308.1	14.7424	77.9564	-2.4027	4.3255e-11	1.3588e-10
Crypa1.e_gw1.2.1354.1	13.0629	107.02	-3.0343	1.1761e-18	5.7948e-18
Crypa1.e_gw1.2.1371.1	12.3164	1.74965	2.8154	0.0021234	0.0026142
Crypa1.e_gw1.2.1499.1	81.1763	36.1593	1.1667	5.4509e-06	1.0181e-05
Crypa1.e_gw1.2.1870.1	47.9593	0	5.7767	2.405e-13	8.7741e-13
Crypa1.e_gw1.2.189.1	26.3123	54.8222	-1.059	0.0035221	0.0041542
Crypa1.e_gw1.2.2215.1	16.6085	96.7165	-2.5418	2.9626e-14	1.1366e-13
Crypa1.e_gw1.2.2226.1	145.744	10.9839	3.73	1.9975e-32	1.7625e-31
Crypa1.e_gw1.2.2401.1	94.6124	17.8853	2.4033	4.1586e-15	1.6839e-14
Crypa1.e_gw1.2.483.1	8.02433	32.3684	-2.0121	0.00015891	0.00024147
Crypa1.e_gw1.2.556.1	90.5069	38.0062	1.2518	4.4158e-07	9.4461e-07
Crypa1.e_gw1.2.557.1	65.5009	0	9.3963	1.4672e-13	5.4021e-13
Crypa1.e_gw1.2.618.1	47.3995	20.5097	1.2086	0.00036562	0.00052277
Crypa1.e_gw1.2.650.1	86.0282	0	6.9822	8.4094e-22	4.7646e-21
Crypa1.e_gw1.2.796.1	32.2839	74.0683	-1.198	0.00015204	0.00023182
Crypa1.e_gw1.2.933.1	862.708	316.492	1.4467	9.0602e-67	1.8566e-65
Crypa1.e_gw1.2.979.1	17.1683	49.9621	-1.5411	0.0001223	0.00018931
Crypa1.e_gw1.3.101.1	22.0202	5.34614	2.0423	0.00056356	0.00077888
Crypa1.e_gw1.3.1066.1	37.6957	11.6643	1.6923	6.1105e-05	9.9282e-05
Crypa1.e_gw1.3.1195.1	155.821	64.3481	1.2759	1.8527e-11	5.9695e-11
Crypa1.e_gw1.3.1253.1	343.553	141.333	1.2814	1.4451e-23	8.8138e-23
Crypa1.e_gw1.3.1267.1	112.714	3.40209	5.0501	6.5135e-29	5.0825e-28
Crypa1.e_gw1.3.1340.1	77.8173	294.135	-1.9183	3.5588e-28	2.6362e-27
Crypa1.e_gw1.3.1421.1	6.53143	47.7265	-2.8693	1.0729e-08	2.7041e-08
Crypa1.e_gw1.3.1490.1	30.2312	81.1641	-1.4248	4.3341e-06	8.1782e-06
Crypa1.e_gw1.3.1530.1	91.2534	196.349	-1.1055	9.3608e-09	2.3742e-08
Crypa1.e_gw1.3.1818.1	47.5861	19.8293	1.2629	0.00022876	0.00033788
Crypa1.e_gw1.3.1848.1	2.61257	136.278	-5.7049	6.4312e-33	5.8391e-32
Crypa1.e_gw1.3.2027.1	12.503	33.6321	-1.4276	0.0030531	0.0036402
Crypa1.e_gw1.3.207.1	4.10547	49.1845	-3.5826	1.1284e-10	3.4197e-10
Crypa1.e_gw1.3.2210.1	32.4705	13.6084	1.2546	0.002448	0.0029779
Crypa1.e_gw1.3.2252.1	153.768	29.258	2.3939	1.7489e-23	1.0652e-22
Crypa1.e_gw1.3.2350.1	95.9187	31.1048	1.6247	4.8255e-10	1.3876e-09
Crypa1.e_gw1.3.2745.1	18.1014	212.776	-3.5552	8.9279e-41	9.8867e-40
Crypa1.e_gw1.3.380.1	15.3022	3.6937	2.0506	0.0039536	0.0045904
Crypa1.e_gw1.3.525.1	33.217	12.6363	1.3943	0.00096326	0.0012727
Crypa1.e_gw1.3.818.1	24.6328	0	4.8154	2.1603e-07	4.787e-07
Crypa1.e_gw1.3.988.1	20.714	2.43006	3.0915	3.1986e-05	5.3825e-05
Crypa1.e_gw1.4.1042.1	36.0162	121.6	-1.7554	3.3684e-11	1.0688e-10
Crypa1.e_gw1.4.1250.1	86.0282	191.003	-1.1507	4.3551e-09	1.1348e-08
Crypa1.e_gw1.4.1258.1	19.4077	103.715	-2.4179	2.2752e-14	8.7983e-14
Crypa1.e_gw1.4.1346.1	39.7484	283.248	-2.8331	1.52e-43	1.7966e-42
Crypa1.e_gw1.4.1364.1	64.941	180.894	-1.4779	1.5725e-12	5.4426e-12
Crypa1.e_gw1.4.1472.1	11.0101	45.7824	-2.056	5.1287e-06	9.5991e-06
Crypa1.e_gw1.4.1633.1	2.42596	18.5657	-2.936	0.0003056	0.00044332
Crypa1.e_gw1.4.1641.1	231.399	76.9844	1.5877	1.7072e-21	9.5613e-21
Crypa1.e_gw1.4.229.1	153.395	58.2243	1.3976	1.1996e-12	4.1918e-12
Crypa1.e_gw1.4.411.1	48.3326	16.2328	1.5741	1.5172e-05	2.6763e-05
Crypa1.e_gw1.4.5.1	41.0547	20.5097	1.0012	0.0038471	0.0044904
Crypa1.e_gw1.4.597.1	9.144	0	4.5557	0.0017502	0.0021992
Crypa1.e_gw1.4.748.1	108.048	28.6748	1.9138	2.1149e-13	7.748e-13
Crypa1.e_gw1.4.837.1	15.4888	0	5.7311	3.1456e-05	5.3015e-05
Crypa1.e_gw1.4.96.1	76.1378	233.189	-1.6148	7.2141e-18	3.4028e-17
Crypa1.e_gw1.5.1014.1	44.9735	18.6629	1.2689	0.00032507	0.00046907
Crypa1.e_gw1.5.1053.1	29.6713	238.049	-3.0041	4.1004e-39	4.3857e-38
Crypa1.e_gw1.5.1087.1	33.217	72.0271	-1.1166	0.00044971	0.00063249
Crypa1.e_gw1.5.216.1	52.2514	141.624	-1.4385	9.5094e-10	2.6595e-09
Crypa1.e_gw1.5.372.1	25.5659	86.3159	-1.7554	2.3325e-08	5.6857e-08
Crypa1.e_gw1.5.487.1	27.0588	8.55382	1.6615	0.00079253	0.0010681
Crypa1.e_gw1.6.1001.1	28.5517	69.0138	-1.2733	0.00011589	0.00018021
Crypa1.e_gw1.6.1020.1	74.2717	35.9649	1.0462	5.9167e-05	9.6419e-05
Crypa1.e_gw1.6.1040.1	466.717	142.402	1.7126	7.2336e-46	9.2752e-45
Crypa1.e_gw1.6.1286.1	71.8457	2.52727	4.8293	8.0898e-19	4.0452e-18
Crypa1.e_gw1.6.198.1	79.1236	34.4097	1.2013	4.551e-06	8.5691e-06
Crypa1.e_gw1.6.272.1	0	9.62305	-4.2665	0.0024439	0.0029737
Crypa1.e_gw1.6.373.1	24.073	104.298	-2.1152	2.2625e-12	7.7575e-12
Crypa1.e_gw1.6.4.1	0	66.9726	-6.4874	7.7159e-17	3.4213e-16
Crypa1.e_gw1.6.470.1	7.46449	594.977	-6.3166	6.0647e-137	2.6864e-135
Crypa1.e_gw1.6.84.1	114.02	34.1181	1.7407	1.2405e-12	4.3244e-12
Crypa1.e_gw1.7.1055.1	50.5719	109.644	-1.1164	1.4989e-05	2.6472e-05
Crypa1.e_gw1.7.1230.1	46.2798	124.322	-1.4256	1.2756e-08	3.1873e-08
Crypa1.e_gw1.7.1322.1	6.71804	79.8033	-3.5703	2.3483e-16	1.0146e-15
Crypa1.e_gw1.7.1335.1	16.9817	51.3229	-1.5956	6.2784e-05	0.00010171
Crypa1.e_gw1.7.1499.1	12.503	36.451	-1.5437	0.0010177	0.0013398
Crypa1.e_gw1.7.1508.1	4.85192	33.4377	-2.7848	2.4829e-06	4.863e-06
Crypa1.e_gw1.7.343.1	31.5375	13.2195	1.2544	0.0028318	0.0033974
Crypa1.e_gw1.7.413.1	31.7241	13.9972	1.1804	0.0041511	0.0048044
Crypa1.e_gw1.7.43.1	16.9817	46.8516	-1.4641	0.00035765	0.00051221
Crypa1.e_gw1.7.65.1	12.8762	37.5202	-1.543	0.00086169	0.0011493
Crypa1.e_gw1.7.7.1	191.837	61.5292	1.6405	7.9891e-19	4.004e-18
Crypa1.e_gw1.7.754.1	441.151	177.492	1.3135	8.4559e-31	7.1037e-30
Crypa1.e_gw1.7.778.1	216.657	22.551	3.2641	4.3294e-43	5.036e-42
Crypa1.e_gw1.7.98.1	922.984	290.538	1.6676	5.8621e-86	1.5302e-84
Crypa1.e_gw1.8.1035.1	28.1784	133.848	-2.2479	1.2464e-16	5.4767e-16
Crypa1.e_gw1.8.1071.1	40.4948	102.063	-1.3336	1.0821e-06	2.2091e-06
Crypa1.e_gw1.8.1238.1	15.4888	173.993	-3.4897	3.6461e-33	3.352e-32
Crypa1.e_gw1.8.1302.1	33.9634	275.278	-3.0188	3.5657e-45	4.4676e-44
Crypa1.e_gw1.8.145.1	72.7788	398.53	-2.4531	1.6289e-51	2.4717e-50
Crypa1.e_gw1.8.353.1	127.27	40.2419	1.6611	3.4332e-13	1.2432e-12
Crypa1.e_gw1.8.394.1	34.8965	70.083	-1.006	0.0016499	0.0020815
Crypa1.e_gw1.8.4.1	0	16.33	-4.8664	4.7208e-05	7.7769e-05
Crypa1.e_gw1.9.101.1	20.714	46.8516	-1.1775	0.0030074	0.0035916
Crypa1.e_gw1.9.1060.1	18.6612	66.6809	-1.8372	3.8093e-07	8.2087e-07
Crypa1.e_gw1.9.1097.1	47.2129	6.41537	2.8796	1.2007e-09	3.324e-09
Crypa1.e_gw1.9.1231.1	76.1378	22.3566	1.7679	4.604e-09	1.1982e-08
Crypa1.e_gw1.9.156.1	25.9391	66.4865	-1.3579	6.4499e-05	0.00010422
Crypa1.e_gw1.9.182.1	58.0364	21.8706	1.408	1.1181e-05	2.007e-05
Crypa1.e_gw1.9.208.1	89.014	295.593	-1.7315	1.4519e-24	9.1479e-24
Crypa1.e_gw1.9.319.1	59.5293	142.985	-1.2642	3.5012e-08	8.4269e-08
Crypa1.e_gw1.9.714.1	5.41175	22.4538	-2.0528	0.0014245	0.0018228
Crypa1.estExt_Genewise1.C_100108	60.4624	199.751	-1.7241	5.1932e-17	2.3238e-16
Crypa1.estExt_Genewise1.C_100444	1.67951	51.4201	-4.9362	4.5535e-13	1.6381e-12
Crypa1.estExt_Genewise1.C_10375	90.3203	1.26363	6.1594	1.253e-23	7.6528e-23
Crypa1.estExt_Genewise1.C_10661	225.801	1202.2	-2.4126	1.3592e-148	6.6226e-147
Crypa1.estExt_Genewise1.C_12331	45.1602	107.02	-1.2448	2.5106e-06	4.9084e-06
Crypa1.estExt_Genewise1.C_12564	36.0162	118.393	-1.7169	1.2549e-10	3.7849e-10
Crypa1.estExt_Genewise1.C_130008	9.89045	0	4.306	0.0012987	0.0016761
Crypa1.estExt_Genewise1.C_130165	272.454	547.445	-1.0067	1.3366e-18	6.5418e-18
Crypa1.estExt_Genewise1.C_140081	75.9512	297.634	-1.9704	1.5508e-29	1.2524e-28
Crypa1.estExt_Genewise1.C_20180	130.069	329.419	-1.3407	1.373e-18	6.7123e-18
Crypa1.estExt_Genewise1.C_30066	74.4583	153.191	-1.0408	1.5763e-06	3.171e-06
Crypa1.estExt_Genewise1.C_30235	97.7848	34.8957	1.4866	3.2262e-09	8.533e-09
Crypa1.estExt_Genewise1.C_30372	280.292	647.952	-1.209	1.3982e-29	1.1334e-28
Crypa1.estExt_Genewise1.C_30825	155.635	68.8194	1.1773	2.3444e-10	6.9279e-10
Crypa1.estExt_Genewise1.C_30832	15.1156	2.62447	2.5259	0.0012704	0.0016445
Crypa1.estExt_Genewise1.C_30844	282.158	114.116	1.306	3.9314e-20	2.0746e-19
Crypa1.estExt_Genewise1.C_30865	72.0323	158.635	-1.139	1.1514e-07	2.6203e-07
Crypa1.estExt_Genewise1.C_31194	360.348	179.825	1.0028	9.9773e-18	4.6745e-17
Crypa1.estExt_Genewise1.C_31258	19.9675	79.9977	-2.0023	3.2775e-09	8.6547e-09
Crypa1.estExt_Genewise1.C_31809	202.847	405.821	-1.0004	4.8894e-14	1.8519e-13
Crypa1.estExt_Genewise1.C_31935	200.235	427.011	-1.0926	5.3312e-17	2.3832e-16
Crypa1.estExt_Genewise1.C_32129	61.3954	148.234	-1.2717	1.6693e-08	4.1242e-08
Crypa1.estExt_Genewise1.C_32455	1012.74	454.13	1.1571	2.1202e-57	3.675e-56
Crypa1.estExt_Genewise1.C_32590	9.33061	0	4.5848	0.0015497	0.0019676
Crypa1.estExt_Genewise1.C_40605	105.436	261.086	-1.3082	1.6827e-14	6.5533e-14
Crypa1.estExt_Genewise1.C_41427	1097.28	366.454	1.5822	4.1849e-95	1.2154e-93
Crypa1.estExt_Genewise1.C_50057	79.4968	251.366	-1.6608	6.3616e-20	3.3291e-19
Crypa1.estExt_Genewise1.C_50279	56.7301	286.845	-2.3381	1.7747e-35	1.745e-34
Crypa1.estExt_Genewise1.C_50292	81.3629	183.518	-1.1735	4.7796e-09	1.241e-08
Crypa1.estExt_Genewise1.C_50345	1015.17	97.397	3.3817	1.5479e-200	1.257e-198
Crypa1.estExt_Genewise1.C_50569	246.888	111.297	1.1494	4.349e-15	1.7561e-14
Crypa1.estExt_Genewise1.C_50789	87.7077	531.99	-2.6006	5.6157e-73	1.276e-71
Crypa1.estExt_Genewise1.C_50867	390.206	160.19	1.2845	1.25e-26	8.6734e-26
Crypa1.estExt_Genewise1.C_51149	558.717	200.432	1.479	3.6528e-45	4.5637e-44
Crypa1.estExt_Genewise1.C_60526	167.205	373.647	-1.1601	1.3405e-16	5.8783e-16
Crypa1.estExt_Genewise1.C_60889	304.738	75.6236	2.0107	5.243e-37	5.3222e-36
Crypa1.estExt_Genewise1.C_61263	69.2331	219.872	-1.6671	1.0228e-17	4.7765e-17
Crypa1.estExt_Genewise1.C_70199	23.3265	90.8844	-1.9621	5.0637e-10	1.4495e-09
Crypa1.estExt_Genewise1.C_70646	242.223	1296	-2.4197	1.2975e-160	7.6891e-159
Crypa1.estExt_Genewise1.C_71148	5.78498	25.8559	-2.1601	0.00039455	0.00056012
Crypa1.estExt_Genewise1.C_80403	58.223	360.524	-2.6304	1.0969e-50	1.6088e-49
Crypa1.estExt_Genewise1.C_80859	1411.53	169.035	3.0619	2.8909e-256	3.8416e-254
Crypa1.estExt_Genewise1.C_90258	43.8539	92.4396	-1.0758	0.0001211	0.00018765
Crypa1.estExt_Genewise1.C_90496	59.9025	792.395	-3.7255	2.6625e-152	1.3736e-150
Crypa1.estExt_Genewise1.C_90690	77.2575	160.773	-1.0573	6.043e-07	1.2728e-06
Crypa1.estExt_Genewise1.C_90881	319.48	73.1935	2.1259	2.8867e-41	3.2293e-40
Crypa1.estExt_Genewise1Plus.C_100405	267.229	35.4789	2.913	6.3685e-48	8.8099e-47
Crypa1.estExt_Genewise1Plus.C_100510	51.505	142.888	-1.4721	3.8135e-10	1.1082e-09
Crypa1.estExt_Genewise1Plus.C_10188	36.0162	140.263	-1.9614	1.1465e-14	4.5094e-14
Crypa1.estExt_Genewise1Plus.C_10212	37.5091	210.541	-2.4888	1.7191e-28	1.2998e-27
Crypa1.estExt_Genewise1Plus.C_10255	26.4989	70.083	-1.4031	2.4887e-05	4.2714e-05
Crypa1.estExt_Genewise1Plus.C_10451	91.0668	236.105	-1.3744	2.8142e-14	1.0837e-13
Crypa1.estExt_Genewise1Plus.C_10815	25.7525	66.2921	-1.3641	6.199e-05	0.00010057
Crypa1.estExt_Genewise1Plus.C_10843	378.823	182.741	1.0517	8.5331e-20	4.4284e-19
Crypa1.estExt_Genewise1Plus.C_110237	103.57	50.0593	1.0489	2.0191e-06	3.9974e-06
Crypa1.estExt_Genewise1Plus.C_110314	16.2353	557.262	-5.1012	1.0184e-126	4.0233e-125
Crypa1.estExt_Genewise1Plus.C_11170	1281.09	206.458	2.6335	5.6929e-202	4.7103e-200
Crypa1.estExt_Genewise1Plus.C_11299	301.379	1265.87	-2.0705	2.575e-128	1.0554e-126
Crypa1.estExt_Genewise1Plus.C_11349	92.1864	193.336	-1.0685	3.2988e-08	7.9572e-08
Crypa1.estExt_Genewise1Plus.C_11789	109.355	221.622	-1.0191	1.48e-08	3.675e-08
Crypa1.estExt_Genewise1Plus.C_11808	237.184	106.826	1.1507	1.4144e-14	5.533e-14
Crypa1.estExt_Genewise1Plus.C_12188	361.468	122.086	1.566	4.3436e-32	3.7868e-31
Crypa1.estExt_Genewise1Plus.C_130070	14.3691	51.0313	-1.8284	9.5634e-06	1.733e-05
Crypa1.estExt_Genewise1Plus.C_130245	38.6287	109.547	-1.5038	2.4357e-08	5.9275e-08
Crypa1.estExt_Genewise1Plus.C_13417	2700.65	1147.28	1.2351	1.2075e-164	7.6743e-163
Crypa1.estExt_Genewise1Plus.C_13581	123.164	329.517	-1.4198	2.6652e-20	1.4184e-19
Crypa1.estExt_Genewise1Plus.C_140046	86.0282	31.202	1.4632	3.9651e-08	9.4862e-08
Crypa1.estExt_Genewise1Plus.C_160157	136.973	401.349	-1.551	7.0666e-28	5.1908e-27
Crypa1.estExt_Genewise1Plus.C_160217	14.929	68.9166	-2.2067	4.399e-09	1.1455e-08
Crypa1.estExt_Genewise1Plus.C_170109	13.8093	275.569	-4.3187	1.5864e-59	2.8748e-58
Crypa1.estExt_Genewise1Plus.C_20084	142.945	407.765	-1.5123	3.0513e-27	2.1829e-26
Crypa1.estExt_Genewise1Plus.C_20119	360.558	120.236	1.5849	3.0213e-15	2.1321e-13
Crypa1.estExt_Genewise1Plus.C_20300	35.4563	89.4263	-1.3347	4.9434e-06	9.2761e-06
Crypa1.estExt_Genewise1Plus.C_20549	48.3326	126.363	-1.3865	2.0789e-08	5.0959e-08
Crypa1.estExt_Genewise1Plus.C_20699	94.6124	534.031	-2.4968	7.266e-70	1.5774e-68
Crypa1.estExt_Genewise1Plus.C_20933	21.0872	58.6131	-1.4749	5.9118e-05	9.6376e-05
Crypa1.estExt_Genewise1Plus.C_21090	124.47	53.9474	1.2062	8.0726e-09	2.0582e-08
Crypa1.estExt_Genewise1Plus.C_21410	55.4238	137.833	-1.3143	2.1797e-08	5.3341e-08
Crypa1.estExt_Genewise1Plus.C_21902	1220.07	590.797	1.0462	1.2809e-59	2.3406e-58
Crypa1.estExt_Genewise1Plus.C_21998	417.078	157.76	1.4026	7.3532e-32	6.3602e-31
Crypa1.estExt_Genewise1Plus.C_22195	226.361	82.4278	1.4574	6.3591e-19	3.2016e-18
Crypa1.estExt_Genewise1Plus.C_30081	110.101	732.81	-2.7346	1.2603e-105	3.976e-104
Crypa1.estExt_Genewise1Plus.C_30130	241.476	601.295	-1.3162	1.1867e-31	1.0224e-30
Crypa1.estExt_Genewise1Plus.C_30789	333.289	18.1769	4.1966	7.4026e-77	1.736e-75
Crypa1.estExt_Genewise1Plus.C_30943	43.4806	4.95733	3.1327	1.3612e-09	3.7519e-09
Crypa1.estExt_Genewise1Plus.C_30989	64.1946	161.259	-1.3289	9.9211e-10	2.7676e-09
Crypa1.estExt_Genewise1Plus.C_31745	78.3771	208.791	-1.4136	2.4496e-13	8.9294e-13
Crypa1.estExt_Genewise1Plus.C_32089	27.8052	74.2627	-1.4173	1.2095e-05	2.1596e-05
Crypa1.estExt_Genewise1Plus.C_32137	6.53143	26.2447	-2.0066	0.00068848	0.00093709
Crypa1.estExt_Genewise1Plus.C_32338	128.016	57.9327	1.1439	1.8175e-08	4.4826e-08
Crypa1.estExt_Genewise1Plus.C_32357	116.633	565.233	-2.2769	5.6398e-66	1.145e-64
Crypa1.estExt_Genewise1Plus.C_32419	125.403	280.332	-1.1606	7.738e-13	2.7256e-12
Crypa1.estExt_Genewise1Plus.C_40067	23.5131	128.307	-2.4481	1.1653e-17	5.4247e-17
Crypa1.estExt_Genewise1Plus.C_40168	523.447	1595.58	-1.608	1.0249e-111	3.4571e-110
Crypa1.estExt_Genewise1Plus.C_40334	32.4705	67.2642	-1.0507	0.0013316	0.0017121
Crypa1.estExt_Genewise1Plus.C_40894	310.336	1291.34	-2.057	1.0629e-129	4.5253e-128
Crypa1.estExt_Genewise1Plus.C_40896	106.556	445.965	-2.0653	3.0706e-46	3.9956e-45
Crypa1.estExt_Genewise1Plus.C_41149	345.792	172.049	1.0071	3.5824e-17	1.6212e-16
Crypa1.estExt_Genewise1Plus.C_41191	109.541	220.553	-1.0096	2.1219e-08	5.1985e-08
Crypa1.estExt_Genewise1Plus.C_41209	150.409	47.8237	1.6531	3.1474e-15	1.2875e-14
Crypa1.estExt_Genewise1Plus.C_41535	146.117	581.952	-1.9938	5.1185e-57	8.768e-56
Crypa1.estExt_Genewise1Plus.C_41656	32.4705	80.5809	-1.3113	1.945e-05	3.3901e-05
Crypa1.estExt_Genewise1Plus.C_41663	426.036	193.627	1.1377	1.4754e-24	9.2829e-24
Crypa1.estExt_Genewise1Plus.C_41872	89.9471	248.547	-1.4664	1.8368e-16	7.9908e-16
Crypa1.estExt_Genewise1Plus.C_41920	41.0547	115.088	-1.4871	1.463e-08	3.6371e-08
Crypa1.estExt_Genewise1Plus.C_50742	146.117	481.833	-1.7214	1.1585e-38	1.2271e-37
Crypa1.estExt_Genewise1Plus.C_51062	140.706	45.8796	1.6168	5.701e-14	2.1441e-13
Crypa1.estExt_Genewise1Plus.C_51066	228.413	98.855	1.2083	5.1921e-15	2.087e-14
Crypa1.estExt_Genewise1Plus.C_51146	496.948	19.6349	4.6616	9.2615e-119	3.3845e-117
Crypa1.estExt_Genewise1Plus.C_60938	19.4077	70.083	-1.8524	1.6253e-07	3.6443e-07
Crypa1.estExt_Genewise1Plus.C_61269	61.2088	243.59	-1.9926	7.7745e-25	4.9917e-24
Crypa1.estExt_Genewise1Plus.C_61303	43.4806	105.173	-1.2743	1.9186e-06	3.8122e-06
Crypa1.estExt_Genewise1Plus.C_61604	42.7342	105.173	-1.2993	1.2884e-06	2.6158e-06
Crypa1.estExt_Genewise1Plus.C_70028	168.511	11.5671	3.8647	4.9004e-38	5.0924e-37
Crypa1.estExt_Genewise1Plus.C_70278	96.4785	315.325	-1.7086	1.3222e-25	8.8932e-25
Crypa1.estExt_Genewise1Plus.C_70593	69.0465	190.906	-1.4672	5.2717e-13	1.8903e-12
Crypa1.estExt_Genewise1Plus.C_70753	79.6834	575.342	-2.8521	3.394e-87	8.9661e-86
Crypa1.estExt_Genewise1Plus.C_70965	31.1642	76.79	-1.301	3.4487e-05	5.7857e-05
Crypa1.estExt_Genewise1Plus.C_71208	21.2738	77.9564	-1.8736	2.5455e-08	6.1877e-08
Crypa1.estExt_Genewise1Plus.C_80220	58.9695	155.33	-1.3973	3.9799e-10	1.1543e-09
Crypa1.estExt_Genewise1Plus.C_80407	25.3793	194.6	-2.9388	1.347e-31	1.156e-30
Crypa1.estExt_Genewise1Plus.C_80649	40.8681	10.2063	2.0015	3.4653e-06	6.6272e-06
Crypa1.estExt_Genewise1Plus.C_80696	6.34482	29.5496	-2.2195	0.00011464	0.00017846
Crypa1.estExt_Genewise1Plus.C_80831	20.1541	88.4543	-2.1339	7.9886e-11	2.4447e-10
Crypa1.estExt_Genewise1Plus.C_81109	27.0588	83.7886	-1.6307	1.9802e-07	4.408e-07
Crypa1.estExt_Genewise1Plus.C_90492	52.8113	829.235	-3.9729	1.08e-166	7.1761e-165
Crypa1.estExt_Genewise1Plus.C_90919	761.378	105.659	2.8492	2.0671e-130	8.887e-129
Crypa1.estExt_fgenesh1_kg.C_100084	25.3793	54.5306	-1.1034	0.0025215	0.0030563
Crypa1.estExt_fgenesh1_kg.C_100151	414.466	91.662	2.1769	1.8841e-54	3.0265e-53
Crypa1.estExt_fgenesh1_kg.C_10191	3.54563	41.7971	-3.5593	3.0501e-09	8.0869e-09
Crypa1.estExt_fgenesh1_kg.C_10209	64.941	29.9384	1.1171	8.136e-05	0.00012937
Crypa1.estExt_fgenesh1_kg.C_10254	94.2392	33.7293	1.4823	6.6311e-09	1.7035e-08
Crypa1.estExt_fgenesh1_kg.C_10257	18.1014	56.3775	-1.639	1.8408e-05	3.2174e-05
Crypa1.estExt_fgenesh1_kg.C_10384	30.791	66.0977	-1.1021	0.00089329	0.0011874
Crypa1.estExt_fgenesh1_kg.C_10442	318.547	26.8279	3.5697	8.3623e-67	1.7217e-65
Crypa1.estExt_fgenesh1_kg.C_10647	71.4725	32.5629	1.1342	2.9206e-05	4.9431e-05
Crypa1.estExt_fgenesh1_kg.C_10653	8783.84	162.911	5.7527	0	0
Crypa1.estExt_fgenesh1_kg.C_10752	36.2028	91.176	-1.3326	4.1147e-06	7.791e-06
Crypa1.estExt_fgenesh1_kg.C_130032	23.8864	173.798	-2.8632	1.1437e-27	8.2897e-27
Crypa1.estExt_fgenesh1_kg.C_140041	517.849	192.072	1.4309	3.3795e-40	3.705e-39
Crypa1.estExt_fgenesh1_kg.C_180015	93.8659	2.81887	5.0574	2.3285e-24	1.4505e-23
Crypa1.estExt_fgenesh1_kg.C_20407	53.3711	125.391	-1.2323	4.392e-07	9.3999e-07
Crypa1.estExt_fgenesh1_kg.C_20464	19.9675	125.197	-2.6485	8.1303e-19	4.0562e-18
Crypa1.estExt_fgenesh1_kg.C_20486	145.931	62.1124	1.2323	2.2791e-10	6.744e-10
Crypa1.estExt_fgenesh1_kg.C_20528	1228.65	5294.82	-2.1075	0	0
Crypa1.estExt_fgenesh1_kg.C_20541	512.251	81.8445	2.6459	2.641e-82	6.6561e-81
Crypa1.estExt_fgenesh1_kg.C_20597	22.9533	6.41537	1.8391	0.0009666	0.0012767
Crypa1.estExt_fgenesh1_kg.C_20626	1100.08	2.62447	8.7114	9.8337e-220	9.1752e-218
Crypa1.estExt_fgenesh1_kg.C_30089	98.5312	30.1328	1.7092	6.8839e-11	2.1214e-10
Crypa1.estExt_fgenesh1_kg.C_30158	29.2981	12.3447	1.2469	0.0041671	0.0048216
Crypa1.estExt_fgenesh1_kg.C_30169	294.101	1188.5	-2.0148	3.4904e-116	1.2546e-114
Crypa1.estExt_fgenesh1_kg.C_30309	75.0181	152.122	-1.0199	2.6541e-06	5.1533e-06
Crypa1.estExt_fgenesh1_kg.C_30463	59.7159	22.065	1.4364	6.2403e-06	1.1561e-05
Crypa1.estExt_fgenesh1_kg.C_40012	25.1926	8.35942	1.5915	0.0016524	0.0020841
Crypa1.estExt_fgenesh1_kg.C_40040	26.4989	8.84543	1.5829	0.0013028	0.0016799
Crypa1.estExt_fgenesh1_kg.C_40188	181.947	504.287	-1.4707	6.6269e-32	5.7546e-31
Crypa1.estExt_fgenesh1_kg.C_40219	163.659	76.4984	1.0972	6.6708e-10	1.8959e-09
Crypa1.estExt_fgenesh1_kg.C_40253	9.70384	33.5349	-1.789	0.00041378	0.00058572
Crypa1.estExt_fgenesh1_kg.C_40377	727.228	5.83215	6.9622	1.7524e-171	1.2198e-169
Crypa1.estExt_fgenesh1_kg.C_50032	165.152	1587.12	-3.2645	3.0156e-271	4.4081e-269
Crypa1.estExt_fgenesh1_kg.C_50045	59.7159	16.33	1.8706	7.4392e-08	1.7242e-07
Crypa1.estExt_fgenesh1_kg.C_50311	25.006	57.6411	-1.2048	0.00078527	0.0010596
Crypa1.estExt_fgenesh1_kg.C_50399	58.4096	383.756	-2.7159	8.8567e-56	1.4881e-54
Crypa1.estExt_fgenesh1_kg.C_70021	111.221	37.909	1.5528	7.8752e-11	2.415e-10
Crypa1.estExt_fgenesh1_kg.C_70033	222.815	964.249	-2.1136	6.0458e-101	1.8412e-99
Crypa1.estExt_fgenesh1_kg.C_70060	93.6793	205.195	-1.1312	2.07e-09	5.5793e-09
Crypa1.estExt_fgenesh1_kg.C_70211	54.3042	16.9132	1.6829	1.6372e-06	3.2829e-06
Crypa1.estExt_fgenesh1_kg.C_80128	169.817	342.25	-1.0111	2.7973e-12	9.5166e-12
Crypa1.estExt_fgenesh1_kg.C_80274	6.71804	84.1774	-3.6473	1.945e-17	8.9407e-17
Crypa1.estExt_fgenesh1_kg.C_80307	14.7424	43.2551	-1.5529	0.00032297	0.0004662
Crypa1.estExt_fgenesh1_kg.C_90102	14.929	38.1034	-1.3518	0.0025834	0.0031235
Crypa1.estExt_fgenesh1_kg.C_90297	6943.84	27474.7	-1.9843	0	0
Crypa1.estExt_fgenesh1_kg.C_90466	327.691	1884.85	-2.524	6.5708e-245	7.7877e-243
Crypa1.estExt_fgenesh1_kg.C_90517	42.361	5.24894	3.0126	4.1054e-09	1.0711e-08
Crypa1.estExt_fgenesh1_pg.C_100075	680.202	1517.53	-1.1577	3.4336e-62	6.5467e-61
Crypa1.estExt_fgenesh1_pg.C_100135	235.878	91.2732	1.3698	3.6633e-18	1.7654e-17
Crypa1.estExt_fgenesh1_pg.C_10028	2.05273	15.4552	-2.9125	0.0010371	0.0013629
Crypa1.estExt_fgenesh1_pg.C_10091	139.773	680.223	-2.2829	2.7466e-79	6.6915e-78
Crypa1.estExt_fgenesh1_pg.C_10266	67.9268	26.0503	1.3827	2.6914e-06	5.2201e-06
Crypa1.estExt_fgenesh1_pg.C_10394	378.823	82.525	2.1986	1.761e-50	2.5655e-49
Crypa1.estExt_fgenesh1_pg.C_10447	264.989	568.246	-1.1006	2.2369e-22	1.2941e-21
Crypa1.estExt_fgenesh1_pg.C_10518	672.177	48.3097	3.7985	1.0609e-144	5.0568e-143
Crypa1.estExt_fgenesh1_pg.C_10622	168.138	81.2613	1.049	1.4071e-09	3.8639e-09
Crypa1.estExt_fgenesh1_pg.C_10740	249.314	33.0489	2.9153	7.3738e-45	9.1087e-44
Crypa1.estExt_fgenesh1_pg.C_10946	181.76	444.799	-1.2911	3.9934e-23	2.3989e-22
Crypa1.estExt_fgenesh1_pg.C_110158	22.3935	1425.77	-5.9925	0	0
Crypa1.estExt_fgenesh1_pg.C_110177	81.9228	282.762	-1.7873	1.2248e-24	7.773e-24
Crypa1.estExt_fgenesh1_pg.C_11044	60.649	170.688	-1.4928	4.4697e-12	1.502e-11
Crypa1.estExt_fgenesh1_pg.C_11182	2.61257	25.0783	-3.2629	9.8199e-06	1.7758e-05
Crypa1.estExt_fgenesh1_pg.C_11497	9.144	64.7369	-2.8237	4.0308e-11	1.2717e-10
Crypa1.estExt_fgenesh1_pg.C_11701	54.3042	112.269	-1.0478	3.541e-05	5.9268e-05
Crypa1.estExt_fgenesh1_pg.C_11785	77.2575	25.7587	1.5846	3.9258e-08	9.3973e-08
Crypa1.estExt_fgenesh1_pg.C_120009	0	41.1167	-6.3617	5.9974e-11	1.8613e-10
Crypa1.estExt_fgenesh1_pg.C_130107	21.0872	54.9194	-1.381	0.0002306	0.00034048
Crypa1.estExt_fgenesh1_pg.C_160094	191.091	1025.1	-2.4234	1.0901e-127	4.3857e-126
Crypa1.estExt_fgenesh1_pg.C_20045	13.9959	138.805	-3.31	1.1844e-25	8.0033e-25
Crypa1.estExt_fgenesh1_pg.C_20153	133.055	11.5671	3.5239	1.1549e-28	8.8232e-28
Crypa1.estExt_fgenesh1_pg.C_20211	84.3487	243.104	-1.5271	4.002e-17	1.8074e-16
Crypa1.estExt_fgenesh1_pg.C_20285	40.4948	197.127	-2.2833	3.3339e-24	2.0679e-23
Crypa1.estExt_fgenesh1_pg.C_20723	36.7626	14.872	1.3056	0.00091227	0.0012101
Crypa1.estExt_fgenesh1_pg.C_20805	58.223	25.5643	1.1875	9.6217e-05	0.0001514
Crypa1.estExt_fgenesh1_pg.C_21105	60.8356	377.826	-2.6347	3.9447e-53	6.178e-52
Crypa1.estExt_fgenesh1_pg.C_21147	30.9776	67.3614	-1.1207	0.00066261	0.00090465
Crypa1.estExt_fgenesh1_pg.C_30218	43.1074	124.128	-1.5258	1.8885e-09	5.1279e-09
Crypa1.estExt_fgenesh1_pg.C_30280	69.4197	30.5216	1.1855	2.1052e-05	3.6547e-05
Crypa1.estExt_fgenesh1_pg.C_30316	2.05273	25.7587	-3.6494	2.5839e-06	5.0338e-06
Crypa1.estExt_fgenesh1_pg.C_30359	61.9553	12.6363	2.2936	6.0196e-10	1.7153e-09
Crypa1.estExt_fgenesh1_pg.C_31015	102.45	545.501	-2.4127	1.8407e-68	3.8994e-67
Crypa1.estExt_fgenesh1_pg.C_31023	400.656	102.938	1.9606	1.0573e-46	1.3924e-45
Crypa1.estExt_fgenesh1_pg.C_31286	29.858	187.795	-2.653	1.7908e-27	1.2874e-26
Crypa1.estExt_fgenesh1_pg.C_31306	59.7159	3.8881	3.941	1.1593e-14	4.5554e-14
Crypa1.estExt_fgenesh1_pg.C_40187	110.101	44.616	1.3032	9.9474e-09	2.5128e-08
Crypa1.estExt_fgenesh1_pg.C_40191	48.5192	21.6762	1.1624	0.00045531	0.00064
Crypa1.estExt_fgenesh1_pg.C_40425	18.6612	49.4761	-1.4067	0.0003858	0.00054876
Crypa1.estExt_fgenesh1_pg.C_40531	15.862	0	5.7654	2.5288e-05	4.3353e-05
Crypa1.estExt_fgenesh1_pg.C_40609	3.73224	29.9384	-3.0039	3.4934e-06	6.6782e-06
Crypa1.estExt_fgenesh1_pg.C_40984	12.8762	50.6425	-1.9756	3.1075e-06	5.9822e-06
Crypa1.estExt_fgenesh1_pg.C_41002	60.0891	163.592	-1.4449	4.1454e-11	1.3059e-10
Crypa1.estExt_fgenesh1_pg.C_41040	56.7301	20.9958	1.434	1.0889e-05	1.9586e-05
Crypa1.estExt_fgenesh1_pg.C_41059	49.2656	14.386	1.7759	2.2654e-06	4.465e-06
Crypa1.estExt_fgenesh1_pg.C_50113	42.9208	97.4942	-1.1836	1.7102e-05	2.9975e-05
Crypa1.estExt_fgenesh1_pg.C_50207	41.0547	86.9963	-1.0834	0.00017481	0.00026361
Crypa1.estExt_fgenesh1_pg.C_50436	8.77077	48.0181	-2.4528	1.6015e-07	3.5978e-07
Crypa1.estExt_fgenesh1_pg.C_60127	122.604	330.975	-1.4327	1.1484e-20	6.256e-20
Crypa1.estExt_fgenesh1_pg.C_60334	238.49	95.1613	1.3255	1.3709e-17	6.3614e-17
Crypa1.estExt_fgenesh1_pg.C_60336	234.758	76.2068	1.6232	2.1897e-22	1.2685e-21
Crypa1.estExt_fgenesh1_pg.C_60337	211.245	94.8697	1.1549	3.3133e-13	1.2008e-12
Crypa1.estExt_fgenesh1_pg.C_60615	183.813	389.005	-1.0815	2.2939e-15	9.4367e-15
Crypa1.estExt_fgenesh1_pg.C_60716	85.4684	5.63775	3.9222	2.8799e-20	1.5289e-19
Crypa1.estExt_fgenesh1_pg.C_60721	154.515	20.8985	2.8863	3.3592e-28	2.4968e-27
Crypa1.estExt_fgenesh1_pg.C_60752	310.149	90.204	1.7817	1.3506e-32	1.2088e-31
Crypa1.estExt_fgenesh1_pg.C_70120	920.371	321.546	1.5172	9.1314e-76	2.1076e-74
Crypa1.estExt_fgenesh1_pg.C_70205	748.502	2005.87	-1.4222	2.9084e-115	1.0203e-113
Crypa1.estExt_fgenesh1_pg.C_70267	152.649	63.6677	1.2616	4.2472e-11	1.3357e-10
Crypa1.estExt_fgenesh1_pg.C_70673	96.8517	47.7265	1.021	6.6599e-06	1.2313e-05
Crypa1.estExt_fgenesh1_pg.C_80141	66.2473	29.3552	1.1742	3.6826e-05	6.1427e-05
Crypa1.estExt_fgenesh1_pg.C_80246	9.51722	0	4.2505	0.0016592	0.0020908
Crypa1.estExt_fgenesh1_pg.C_80494	6.53143	23.8146	-1.8664	0.0021408	0.0026341
Crypa1.estExt_fgenesh1_pg.C_80577	85.655	2.52727	5.0829	2.1638e-22	1.2568e-21
Crypa1.estExt_fgenesh1_pg.C_90073	310.523	120.045	1.3711	1.9352e-23	1.177e-22
Crypa1.estExt_fgenesh1_pg.C_90241	127.643	355.859	-1.4792	3.3853e-23	2.0364e-22
Crypa1.estExt_fgenesh1_pg.C_90382	57.2899	437.606	-2.9333	9.7976e-69	2.0857e-67
Crypa1.estExt_fgenesh1_pg.C_90488	69.793	31.0076	1.1705	2.3825e-05	4.1021e-05
Crypa1.estExt_fgenesh1_pg.C_90522	60.649	452.381	-2.899	3.85e-70	8.3996e-69
Crypa1.estExt_fgenesh1_pm.C_10239	80.4299	226.676	-1.4948	1.4034e-15	5.8388e-15
Crypa1.estExt_fgenesh1_pm.C_10288	30.4178	76.8872	-1.3378	2.202e-05	3.8107e-05
Crypa1.estExt_fgenesh1_pm.C_10397	39.3752	177.103	-2.1692	1.3907e-20	7.5476e-20
Crypa1.estExt_fgenesh1_pm.C_10603	214.977	103.618	1.0529	6.6419e-12	2.2116e-11
Crypa1.estExt_fgenesh1_pm.C_10838	44.4137	160.967	-1.8577	1.797e-15	7.4275e-15
Crypa1.estExt_fgenesh1_pm.C_110109	356.243	154.844	1.202	2.1804e-22	1.2648e-21
Crypa1.estExt_fgenesh1_pm.C_11052	38.2555	120.142	-1.651	3.2072e-10	9.3825e-10
Crypa1.estExt_fgenesh1_pm.C_150006	214.044	491.456	-1.1992	1.5754e-22	9.2112e-22
Crypa1.estExt_fgenesh1_pm.C_160032	280.478	657.672	-1.2295	7.6444e-31	6.4343e-30
Crypa1.estExt_fgenesh1_pm.C_20081	118.312	248.936	-1.0732	3.0893e-10	9.0496e-10
Crypa1.estExt_fgenesh1_pm.C_20251	0	295.982	-8.6312	1.3788e-58	2.438e-57
Crypa1.estExt_fgenesh1_pm.C_20339	2778.84	1047.94	1.4069	4.3688e-203	3.6843e-201
Crypa1.estExt_fgenesh1_pm.C_20444	60.649	172.535	-1.5083	2.265e-12	7.7598e-12
Crypa1.estExt_fgenesh1_pm.C_20452	39.3752	95.1613	-1.2731	6.0188e-06	1.1193e-05
Crypa1.estExt_fgenesh1_pm.C_30251	33.9634	168.16	-2.3078	3.7755e-21	2.1011e-20
Crypa1.estExt_fgenesh1_pm.C_30381	66.8072	227.551	-1.7681	7.6342e-20	3.9713e-19
Crypa1.estExt_fgenesh1_pm.C_30632	45.72	114.699	-1.327	2.6433e-07	5.8075e-07
Crypa1.estExt_fgenesh1_pm.C_40068	85.0952	41.6999	1.029	2.1704e-05	3.7606e-05
Crypa1.estExt_fgenesh1_pm.C_40296	80.6165	177.006	-1.1347	2.3972e-08	5.8369e-08
Crypa1.estExt_fgenesh1_pm.C_40332	83.6023	38.7838	1.1081	8.8149e-06	1.6046e-05
Crypa1.estExt_fgenesh1_pm.C_40371	213.484	576.897	-1.4342	7.2719e-35	7.0396e-34
Crypa1.estExt_fgenesh1_pm.C_40439	27.432	94.3837	-1.7827	3.4548e-09	9.1048e-09
Crypa1.estExt_fgenesh1_pm.C_40541	104.876	228.134	-1.1212	3.6485e-10	1.0631e-09
Crypa1.estExt_fgenesh1_pm.C_40584	64.7544	151.83	-1.2294	2.9079e-08	7.0258e-08
Crypa1.estExt_fgenesh1_pm.C_50107	88.4542	413.694	-2.2256	2.1663e-47	2.923e-46
Crypa1.estExt_fgenesh1_pm.C_50387	256.219	766.539	-1.581	3.1249e-53	4.9294e-52
Crypa1.estExt_fgenesh1_pm.C_60102	367.626	88.4543	2.0552	1.9874e-45	2.5117e-44
Crypa1.estExt_fgenesh1_pm.C_60226	196.503	429.83	-1.1292	4.726e-18	2.2527e-17
Crypa1.estExt_fgenesh1_pm.C_60502	66.6206	150.081	-1.1717	1.2411e-07	2.8112e-07
Crypa1.estExt_fgenesh1_pm.C_70156	35.0831	76.304	-1.121	0.00028964	0.0004224
Crypa1.estExt_fgenesh1_pm.C_70209	187.359	4.66572	5.3276	2.4793e-47	3.3249e-46
Crypa1.estExt_fgenesh1_pm.C_70223	133.241	343.417	-1.3659	7.0692e-20	3.6861e-19
Crypa1.estExt_fgenesh1_pm.C_80018	76.6976	31.688	1.2752	2.4681e-06	4.8405e-06
Crypa1.estExt_fgenesh1_pm.C_80251	437.419	123.933	1.8195	1.8964e-46	2.4898e-45
Crypa1.estExt_fgenesh1_pm.C_80288	2.23935	15.9412	-2.8316	0.0010324	0.0013571
Crypa1.estExt_fgenesh1_pm.C_90030	78.7504	196.058	-1.3159	2.3521e-11	7.551e-11
Crypa1.estExt_fgenesh1_pm.C_90052	8.58416	33.2433	-1.9533	0.00017818	0.00026852
Crypa1.estExt_fgenesh1_pm.C_90078	116.446	308.521	-1.4057	8.037e-19	4.0234e-18
Crypa1.estExt_fgenesh1_pm.C_90314	38.4421	16.816	1.1928	0.0014764	0.0018843
Crypa1.fgenesh1_kg.C_scaffold_10000002	358.482	177.881	1.011	7.7215e-18	3.6332e-17
Crypa1.fgenesh1_kg.C_scaffold_1000349	112.9	13.3167	3.0837	3.0506e-22	1.751e-21
Crypa1.fgenesh1_kg.C_scaffold_2000242	17.7282	71.6383	-2.0147	1.8701e-08	4.6047e-08
Crypa1.fgenesh1_kg.C_scaffold_2000548	73.152	5.83215	3.6488	7.5719e-17	3.3608e-16
Crypa1.fgenesh1_kg.C_scaffold_3000213	22.3935	57.6411	-1.364	0.00018817	0.00028212
Crypa1.fgenesh1_kg.C_scaffold_3000298	87.5211	38.395	1.1887	1.7081e-06	3.4187e-06
Crypa1.fgenesh1_kg.C_scaffold_4000344	51.505	21.093	1.288	0.00010126	0.00015881
Crypa1.fgenesh1_kg.C_scaffold_4000372	38.0689	7.19299	2.4039	6.3519e-07	1.3353e-06
Crypa1.fgenesh1_kg.C_scaffold_5000009	85.8416	0	6.4645	2.5555e-22	1.4726e-21
Crypa1.fgenesh1_kg.C_scaffold_5000022	78.1905	30.8132	1.3434	8.0253e-07	1.664e-06
Crypa1.fgenesh1_kg.C_scaffold_5000035	294.101	828.457	-1.4941	1.3591e-52	2.106e-51
Crypa1.fgenesh1_kg.C_scaffold_5000104	11.3833	0	3.5498	0.0011243	0.0014701
Crypa1.fgenesh1_kg.C_scaffold_5000267	18.6612	1.84685	3.3369	4.6105e-05	7.6065e-05
Crypa1.fgenesh1_kg.C_scaffold_8000326	4.85192	24.009	-2.307	0.00036315	0.00051942
Crypa1.fgenesh1_kg.C_scaffold_9000050	60.649	131.223	-1.1135	2.3069e-06	4.5426e-06
Crypa1.fgenesh1_kg.C_scaffold_9000080	1043.54	49.5733	4.3958	1.3072e-241	1.4331e-239
Crypa1.fgenesh1_kg.C_scaffold_9000121	29.2981	75.9152	-1.3736	1.6268e-05	2.857e-05
Crypa1.fgenesh1_pg.C_scaffold_10000126	127.27	304.73	-1.2596	1.0099e-15	4.2422e-15
Crypa1.fgenesh1_pg.C_scaffold_10000163	1.86612	45.4908	-4.6075	1.8452e-11	5.9498e-11
Crypa1.fgenesh1_pg.C_scaffold_10000295	6.71804	30.8132	-2.1974	9.1154e-05	0.00014374
Crypa1.fgenesh1_pg.C_scaffold_1000079	19.7809	80.2893	-2.0211	2.4205e-09	6.4842e-09
Crypa1.fgenesh1_pg.C_scaffold_1000112	11.7566	0	5.3333	0.00029454	0.00042854
Crypa1.fgenesh1_pg.C_scaffold_1000128	122.977	16.33	2.9128	5.8611e-23	3.4827e-22
Crypa1.fgenesh1_pg.C_scaffold_1000291	84.3487	20.5097	2.0401	1.5287e-11	4.9585e-11
Crypa1.fgenesh1_pg.C_scaffold_1000305	6.1582	29.0636	-2.2386	0.00011951	0.00018532
Crypa1.fgenesh1_pg.C_scaffold_1000425	72.2189	5.05453	3.8367	3.7113e-17	1.6779e-16
Crypa1.fgenesh1_pg.C_scaffold_1000474	24.6328	7.38739	1.7374	0.00097936	0.0012928
Crypa1.fgenesh1_pg.C_scaffold_1000607	26.6855	1.16643	4.5159	9.4311e-08	2.1676e-07
Crypa1.fgenesh1_pg.C_scaffold_1000616	4.66531	28.4803	-2.6099	2.8015e-05	4.7544e-05
Crypa1.fgenesh1_pg.C_scaffold_1000938	80.0566	16.816	2.2512	3.3502e-12	1.1354e-11
Crypa1.fgenesh1_pg.C_scaffold_1000986	19.0344	5.15174	1.8855	0.0022681	0.0027767
Crypa1.fgenesh1_pg.C_scaffold_1001008	36.2028	84.6634	-1.2256	3.6128e-05	6.0355e-05
Crypa1.fgenesh1_pg.C_scaffold_1001032	148.543	20.3153	2.8702	4.8477e-27	3.4288e-26
Crypa1.fgenesh1_pg.C_scaffold_1001047	65.1277	139.777	-1.1018	1.3654e-06	2.7631e-06
Crypa1.fgenesh1_pg.C_scaffold_1001094	0	21.6762	-5.275	2.122e-06	4.1974e-06
Crypa1.fgenesh1_pg.C_scaffold_1001123	164.779	3.20768	5.6829	5.4098e-42	6.1619e-41
Crypa1.fgenesh1_pg.C_scaffold_1001142	23.1399	160.287	-2.7922	5.3509e-25	3.4763e-24
Crypa1.fgenesh1_pg.C_scaffold_1001193	120.551	34.7013	1.7966	9.2366e-14	3.4414e-13
Crypa1.fgenesh1_pg.C_scaffold_1001289	20.9006	4.27691	2.2889	0.00032943	0.00047444
Crypa1.fgenesh1_pg.C_scaffold_1001329	34.15	14.0944	1.2768	0.0016553	0.0020865
Crypa1.fgenesh1_pg.C_scaffold_1001344	126.71	3.40209	5.219	1.7566e-32	1.5531e-31
Crypa1.fgenesh1_pg.C_scaffold_1001619	44.4137	97.1053	-1.1285	3.8986e-05	6.4809e-05
Crypa1.fgenesh1_pg.C_scaffold_1001694	36.576	2.04125	4.1634	8.5561e-10	2.4036e-09
Crypa1.fgenesh1_pg.C_scaffold_1001759	63.8214	2.62447	4.6039	1.1863e-16	5.2233e-16
Crypa1.fgenesh1_pg.C_scaffold_1001769	15.3022	48.4069	-1.6615	6.0448e-05	9.8324e-05
Crypa1.fgenesh1_pg.C_scaffold_1001777	469.703	14.1916	5.0486	7.4823e-115	2.6041e-113
Crypa1.fgenesh1_pg.C_scaffold_11000131	216.47	93.6061	1.2095	2.5274e-14	9.7564e-14
Crypa1.fgenesh1_pg.C_scaffold_11000183	74.085	167.966	-1.1809	1.7777e-08	4.387e-08
Crypa1.fgenesh1_pg.C_scaffold_11000201	65.8741	7.19299	3.195	5.4162e-14	2.044e-13
Crypa1.fgenesh1_pg.C_scaffold_12000005	34.8965	7.19299	2.2784	3.6909e-06	7.0433e-06
Crypa1.fgenesh1_pg.C_scaffold_13000011	100.584	7.09579	3.8253	3.0932e-23	1.8658e-22
Crypa1.fgenesh1_pg.C_scaffold_13000059	18.1014	113.047	-2.6427	4.2113e-17	1.9e-16
Crypa1.fgenesh1_pg.C_scaffold_13000138	42.7342	4.56852	3.2256	1.1867e-09	3.2896e-09
Crypa1.fgenesh1_pg.C_scaffold_14000121	42.361	18.6629	1.1826	0.00091113	0.0012092
Crypa1.fgenesh1_pg.C_scaffold_14000135	82.8558	0	7.1504	7.7405e-21	4.259e-20
Crypa1.fgenesh1_pg.C_scaffold_14000149	69.6064	144.929	-1.0581	2.1294e-06	4.2101e-06
Crypa1.fgenesh1_pg.C_scaffold_15000088	5.03853	84.469	-4.0673	8.79e-19	4.3753e-18
Crypa1.fgenesh1_pg.C_scaffold_16000065	9.70384	35.5761	-1.8743	0.00016733	0.00025329
Crypa1.fgenesh1_pg.C_scaffold_18000016	32.8437	4.86013	2.7566	6.8322e-07	1.4322e-06
Crypa1.fgenesh1_pg.C_scaffold_2000046	80.6165	178.658	-1.1481	1.4654e-08	3.6409e-08
Crypa1.fgenesh1_pg.C_scaffold_2000047	136.973	300.939	-1.1356	3.2856e-13	1.1917e-12
Crypa1.fgenesh1_pg.C_scaffold_2000052	118.872	3.6937	5.0082	2.3876e-30	1.9756e-29
Crypa1.fgenesh1_pg.C_scaffold_2000113	34.5233	1161.96	-5.0728	1.2733e-261	1.8013e-259
Crypa1.fgenesh1_pg.C_scaffold_2000206	2.79918	15.6496	-2.483	0.0025765	0.0031168
Crypa1.fgenesh1_pg.C_scaffold_2000292	135.667	6.90138	4.297	1.0983e-32	9.9103e-32
Crypa1.fgenesh1_pg.C_scaffold_2000317	16.4219	70.6663	-2.1054	8.5225e-09	2.1678e-08
Crypa1.fgenesh1_pg.C_scaffold_2000323	23.3265	7.4846	1.64	0.0020101	0.0024908
Crypa1.fgenesh1_pg.C_scaffold_2000404	87.1479	427.205	-2.2934	9.264e-51	1.3679e-49
Crypa1.fgenesh1_pg.C_scaffold_2000406	2.23935	14.5804	-2.7029	0.002226	0.0027328
Crypa1.fgenesh1_pg.C_scaffold_2000427	19.0344	5.15174	1.8855	0.0022681	0.0027767
Crypa1.fgenesh1_pg.C_scaffold_2000444	15.1156	2.91608	2.3739	0.0018296	0.0022878
Crypa1.fgenesh1_pg.C_scaffold_2000477	67.9268	15.9412	2.0912	8.074e-10	2.2726e-09
Crypa1.fgenesh1_pg.C_scaffold_2000482	20.3407	46.3656	-1.1887	0.0029182	0.0034917
Crypa1.fgenesh1_pg.C_scaffold_2000554	24.6328	94.5781	-1.9409	3.1042e-10	9.0874e-10
Crypa1.fgenesh1_pg.C_scaffold_2000557	12.3164	51.4201	-2.0618	1.289e-06	2.6158e-06
Crypa1.fgenesh1_pg.C_scaffold_2000636	71.0993	13.7056	2.3751	1.3692e-11	4.4444e-11
Crypa1.fgenesh1_pg.C_scaffold_2000639	64.7544	19.6349	1.7216	1.0789e-07	2.4617e-07
Crypa1.fgenesh1_pg.C_scaffold_2000723	55.0506	0	5.8236	4.3091e-15	1.7416e-14
Crypa1.fgenesh1_pg.C_scaffold_2000769	22.2069	58.8075	-1.405	0.00011061	0.00017274
Crypa1.fgenesh1_pg.C_scaffold_2001026	228.6	5.34614	5.4182	1.8723e-57	3.2581e-56
Crypa1.fgenesh1_pg.C_scaffold_2001059	15.1156	43.1579	-1.5136	0.00043278	0.00061064
Crypa1.fgenesh1_pg.C_scaffold_2001126	27.8052	2.91608	3.2533	8.5149e-07	1.7613e-06
Crypa1.fgenesh1_pg.C_scaffold_2001194	113.274	34.8957	1.6987	3.2618e-12	1.1062e-11
Crypa1.fgenesh1_pg.C_scaffold_3000168	17.1683	3.11048	2.4645	0.00069941	0.00095099
Crypa1.fgenesh1_pg.C_scaffold_3000187	1.30629	259.336	-7.6332	1.2198e-56	2.0733e-55
Crypa1.fgenesh1_pg.C_scaffold_3000188	13.9959	52.9754	-1.9203	2.9509e-06	5.6957e-06
Crypa1.fgenesh1_pg.C_scaffold_3000352	30.2312	0	5.6959	6.036e-09	1.5543e-08
Crypa1.fgenesh1_pg.C_scaffold_3000378	21.4604	53.6558	-1.3221	0.00044907	0.000632
Crypa1.fgenesh1_pg.C_scaffold_3000380	22.0202	3.6937	2.5757	8.5139e-05	0.00013474
Crypa1.fgenesh1_pg.C_scaffold_3000418	7.27788	26.7307	-1.8769	0.0010913	0.0014286
Crypa1.fgenesh1_pg.C_scaffold_3000452	0	86.9963	-7.8648	9.4641e-20	4.8942e-19
Crypa1.fgenesh1_pg.C_scaffold_3000506	54.6774	1.45804	5.2288	6.3639e-15	2.551e-14
Crypa1.fgenesh1_pg.C_scaffold_3000597	397.297	1311.94	-1.7234	2.2929e-102	7.0809e-101
Crypa1.fgenesh1_pg.C_scaffold_3000616	55.9837	128.21	-1.1954	6.5607e-07	1.3779e-06
Crypa1.fgenesh1_pg.C_scaffold_3000891	260.884	86.9963	1.5844	5.7743e-24	3.5564e-23
Crypa1.fgenesh1_pg.C_scaffold_3000982	26.6855	4.17971	2.6746	1.0347e-05	1.8665e-05
Crypa1.fgenesh1_pg.C_scaffold_3001113	209.939	22.1622	3.2438	1.326e-41	1.491e-40
Crypa1.fgenesh1_pg.C_scaffold_3001119	62.7017	27.0223	1.2144	3.9066e-05	6.4916e-05
Crypa1.fgenesh1_pg.C_scaffold_3001136	129.882	484.263	-1.8986	1.2022e-44	1.4686e-43
Crypa1.fgenesh1_pg.C_scaffold_3001268	25.3793	215.012	-3.0827	2.1917e-36	2.1894e-35
Crypa1.fgenesh1_pg.C_scaffold_3001283	28.3651	154.26	-2.4432	7.2276e-21	3.9818e-20
Crypa1.fgenesh1_pg.C_scaffold_3001308	0	183.324	-8.3552	4.9775e-38	5.1602e-37
Crypa1.fgenesh1_pg.C_scaffold_3001309	2.42596	24.009	-3.307	1.3454e-05	2.3905e-05
Crypa1.fgenesh1_pg.C_scaffold_4000024	12.503	52.4894	-2.0697	9.3625e-07	1.9296e-06
Crypa1.fgenesh1_pg.C_scaffold_4000027	164.405	68.625	1.2605	7.9139e-12	2.6232e-11
Crypa1.fgenesh1_pg.C_scaffold_4000174	91.9998	248.353	-1.4327	6.7919e-16	2.8833e-15
Crypa1.fgenesh1_pg.C_scaffold_4000301	4.10547	33.6321	-3.0342	7.7116e-07	1.6035e-06
Crypa1.fgenesh1_pg.C_scaffold_4000370	56.9167	3.40209	4.0644	2.8818e-14	1.1076e-13
Crypa1.fgenesh1_pg.C_scaffold_4000467	33.217	11.0811	1.5838	0.00031663	0.0004578
Crypa1.fgenesh1_pg.C_scaffold_4000511	10.6369	52.4894	-2.3029	1.3936e-07	3.1454e-07
Crypa1.fgenesh1_pg.C_scaffold_4000679	4.85192	35.7705	-2.8821	6.9504e-07	1.4556e-06
Crypa1.fgenesh1_pg.C_scaffold_4000734	275.066	48.8929	2.4921	2.0187e-42	2.3358e-41
Crypa1.fgenesh1_pg.C_scaffold_4000851	39.002	1920.14	-5.6215	0	0
Crypa1.fgenesh1_pg.C_scaffold_4000884	3.54563	108.089	-4.93	9.4074e-26	6.3861e-25
Crypa1.fgenesh1_pg.C_scaffold_5000019	35.4563	3.9853	3.1533	4.0745e-08	9.7213e-08
Crypa1.fgenesh1_pg.C_scaffold_5000021	176.722	1.94405	6.5063	4.1879e-44	5.0453e-43
Crypa1.fgenesh1_pg.C_scaffold_5000022	56.1703	10.9839	2.3544	2.2234e-09	5.9708e-09
Crypa1.fgenesh1_pg.C_scaffold_5000037	69.6064	141.819	-1.0268	5.0638e-06	9.4816e-06
Crypa1.fgenesh1_pg.C_scaffold_5000081	338.701	66.5837	2.3468	1.1579e-48	1.6327e-47
Crypa1.fgenesh1_pg.C_scaffold_5000111	9.70384	0	3.4715	0.0028536	0.0034209
Crypa1.fgenesh1_pg.C_scaffold_5000139	31.5375	96.8137	-1.6181	2.738e-08	6.6373e-08
Crypa1.fgenesh1_pg.C_scaffold_5000236	114.767	1.94405	5.8835	9.9195e-30	8.0705e-29
Crypa1.fgenesh1_pg.C_scaffold_5000270	35.8295	77.3732	-1.1107	0.00029507	0.00042918
Crypa1.fgenesh1_pg.C_scaffold_5000432	8.39755	49.2817	-2.553	5.3522e-08	1.2653e-07
Crypa1.fgenesh1_pg.C_scaffold_5000449	5.03853	45.102	-3.1621	5.1697e-09	1.3375e-08
Crypa1.fgenesh1_pg.C_scaffold_5000564	20.1541	3.9853	2.3383	0.00035872	0.00051357
Crypa1.fgenesh1_pg.C_scaffold_5000603	36.0162	7.29019	2.3046	2.2217e-06	4.3807e-06
Crypa1.fgenesh1_pg.C_scaffold_5000631	15.4888	0	3.9941	7.9077e-05	0.00012605
Crypa1.fgenesh1_pg.C_scaffold_5000651	46.8397	293.746	-2.6488	6.0364e-42	6.8402e-41
Crypa1.fgenesh1_pg.C_scaffold_5000767	60.8356	528.004	-3.1176	1.0716e-87	2.8655e-86
Crypa1.fgenesh1_pg.C_scaffold_6000035	43.1074	100.702	-1.2241	6.7856e-06	1.2529e-05
Crypa1.fgenesh1_pg.C_scaffold_6000036	21.4604	6.80418	1.6572	0.0028533	0.0034209
Crypa1.fgenesh1_pg.C_scaffold_6000188	64.941	31.202	1.0575	0.00015364	0.00023378
Crypa1.fgenesh1_pg.C_scaffold_6000199	143.318	9.33144	3.941	5.716e-33	5.2113e-32
Crypa1.fgenesh1_pg.C_scaffold_6000345	47.3995	14.4832	1.7105	5.9981e-06	1.116e-05
Crypa1.fgenesh1_pg.C_scaffold_6000462	8.58416	27.1195	-1.6596	0.0027034	0.0032578
Crypa1.fgenesh1_pg.C_scaffold_6000669	0	9.23424	-4.207	0.003113	0.0037029
Crypa1.fgenesh1_pg.C_scaffold_6000685	34.5233	98.1746	-1.5078	1.2128e-07	2.7557e-07
Crypa1.fgenesh1_pg.C_scaffold_6000730	438.352	44.9076	3.2871	8.3957e-86	2.1785e-84
Crypa1.fgenesh1_pg.C_scaffold_6000732	81.5495	30.0356	1.441	1.2123e-07	2.7557e-07
Crypa1.fgenesh1_pg.C_scaffold_7000039	9.89045	0	6.6689	0.0010282	0.001352
Crypa1.fgenesh1_pg.C_scaffold_7000069	90.8801	16.816	2.4341	9.3914e-15	3.7271e-14
Crypa1.fgenesh1_pg.C_scaffold_7000342	12.503	108.867	-3.1222	1.8807e-19	9.6237e-19
Crypa1.fgenesh1_pg.C_scaffold_7000415	53.5577	8.45662	2.6629	4.5583e-10	1.3151e-09
Crypa1.fgenesh1_pg.C_scaffold_7000534	18.288	4.86013	1.9118	0.0025423	0.0030789
Crypa1.fgenesh1_pg.C_scaffold_8000015	0	16.1356	-5.0122	4.8177e-05	7.9305e-05
Crypa1.fgenesh1_pg.C_scaffold_8000085	19.0344	0	5.6134	3.9406e-06	7.4938e-06
Crypa1.fgenesh1_pg.C_scaffold_8000142	11.3833	0	4.0644	0.00067293	0.00091759
Crypa1.fgenesh1_pg.C_scaffold_8000350	11.1967	51.5174	-2.202	4.05e-07	8.6976e-07
Crypa1.fgenesh1_pg.C_scaffold_8000366	0	44.3244	-5.8919	9.2235e-12	3.048e-11
Crypa1.fgenesh1_pg.C_scaffold_8000381	15.6754	101.479	-2.6946	7.9834e-16	3.3728e-15
Crypa1.fgenesh1_pg.C_scaffold_8000419	8.58416	0	4.1017	0.0030749	0.0036624
Crypa1.fgenesh1_pg.C_scaffold_8000477	13.9959	62.6956	-2.1634	3.3175e-08	7.9979e-08
Crypa1.fgenesh1_pg.C_scaffold_8000495	3.17241	16.7188	-2.3978	0.0022954	0.0028063
Crypa1.fgenesh1_pg.C_scaffold_8000519	50.3853	9.62305	2.3884	1.135e-08	2.8508e-08
Crypa1.fgenesh1_pg.C_scaffold_8000606	236.064	15.4552	3.933	4.0473e-53	6.3163e-52
Crypa1.fgenesh1_pg.C_scaffold_9000038	161.42	55.5999	1.5377	7.1029e-15	2.8394e-14
Crypa1.fgenesh1_pg.C_scaffold_9000109	54.6774	1.84685	4.8878	9.8524e-15	3.9029e-14
Crypa1.fgenesh1_pg.C_scaffold_9000116	70.3528	15.6496	2.1685	1.6889e-10	5.0487e-10
Crypa1.fgenesh1_pg.C_scaffold_9000250	14.929	41.2139	-1.465	0.00080948	0.0010879
Crypa1.fgenesh1_pg.C_scaffold_9000264	25.5659	2.62447	3.2841	2.1489e-06	4.2428e-06
Crypa1.fgenesh1_pg.C_scaffold_9000266	14.3691	2.52727	2.5073	0.0017495	0.0021989
Crypa1.fgenesh1_pg.C_scaffold_9000284	13.2495	134.14	-3.3397	4.9226e-25	3.2076e-24
Crypa1.fgenesh1_pg.C_scaffold_9000354	24.8194	69.0138	-1.4754	1.3039e-05	2.3206e-05
Crypa1.fgenesh1_pg.C_scaffold_9000356	12.6896	0	5.0284	0.00018238	0.00027428
Crypa1.fgenesh1_pg.C_scaffold_9000371	25.3793	87.3851	-1.7837	1.2882e-08	3.2159e-08
Crypa1.fgenesh1_pg.C_scaffold_9000392	110.474	50.4481	1.1308	2.1569e-07	4.7819e-07
Crypa1.fgenesh1_pg.C_scaffold_9000541	60.8356	22.4538	1.438	5.0249e-06	9.421e-06
Crypa1.fgenesh1_pg.C_scaffold_9000578	78.0039	2.23566	5.1248	1.4538e-20	7.8514e-20
Crypa1.fgenesh1_pg.C_scaffold_9000643	6.53143	26.7307	-2.033	0.00054641	0.00075728
Crypa1.fgenesh1_pg.C_scaffold_9000649	1.4929	33.5349	-4.4895	9.8615e-09	2.4925e-08
Crypa1.fgenesh1_pm.C_scaffold_10000014	252.673	119.073	1.0854	2.7204e-14	1.0492e-13
Crypa1.fgenesh1_pm.C_scaffold_10000086	21.4604	59.0992	-1.4615	6.2519e-05	0.00010135
Crypa1.fgenesh1_pm.C_scaffold_10000093	6.1582	30.9104	-2.3275	4.7278e-05	7.7855e-05
Crypa1.fgenesh1_pm.C_scaffold_10000167	21.2738	127.53	-2.5837	1.2285e-18	6.0329e-18
Crypa1.fgenesh1_pm.C_scaffold_1000167	370.612	108.964	1.7661	3.3377e-38	3.4933e-37
Crypa1.fgenesh1_pm.C_scaffold_1000285	47.0263	8.45662	2.4753	1.8723e-08	4.6076e-08
Crypa1.fgenesh1_pm.C_scaffold_1000614	166.645	78.0536	1.0942	5.0513e-10	1.4469e-09
Crypa1.fgenesh1_pm.C_scaffold_1000801	178.215	30.1328	2.5642	6.9095e-29	5.3723e-28
Crypa1.fgenesh1_pm.C_scaffold_1000954	25.9391	170.396	-2.7157	1.03e-25	6.9702e-25
Crypa1.fgenesh1_pm.C_scaffold_1001100	7.6511	29.258	-1.9351	0.00047795	0.00066807
Crypa1.fgenesh1_pm.C_scaffold_1001146	0	64.8341	-6.1186	1.746e-16	7.6033e-16
Crypa1.fgenesh1_pm.C_scaffold_1001181	44.9735	21.2874	1.0791	0.0013887	0.0017791
Crypa1.fgenesh1_pm.C_scaffold_1001217	145.371	27.9943	2.3765	3.9975e-22	2.2915e-21
Crypa1.fgenesh1_pm.C_scaffold_11000050	63.2615	253.601	-2.0032	5.7204e-26	3.9074e-25
Crypa1.fgenesh1_pm.C_scaffold_14000078	96.8517	14.4832	2.7414	1.817e-17	8.3787e-17
Crypa1.fgenesh1_pm.C_scaffold_14000101	64.5678	0	7.0537	1.1047e-16	4.8689e-16
Crypa1.fgenesh1_pm.C_scaffold_15000037	36.0162	77.6648	-1.1086	0.00029423	0.00042838
Crypa1.fgenesh1_pm.C_scaffold_17000032	9.70384	73.7767	-2.9265	6.7104e-13	2.3712e-12
Crypa1.fgenesh1_pm.C_scaffold_17000039	17.5415	181.672	-3.3725	1.3549e-33	1.2535e-32
Crypa1.fgenesh1_pm.C_scaffold_17000045	1.67951	13.3167	-2.9871	0.0020332	0.0025152
Crypa1.fgenesh1_pm.C_scaffold_2000013	4.66531	50.6425	-3.4403	1.2477e-10	3.7655e-10
Crypa1.fgenesh1_pm.C_scaffold_2000016	57.2899	1.06923	5.7436	1.1891e-15	4.9567e-15
Crypa1.fgenesh1_pm.C_scaffold_2000122	60.8356	21.579	1.4953	2.7613e-06	5.3462e-06
Crypa1.fgenesh1_pm.C_scaffold_2000265	17.9148	47.1432	-1.3959	0.00057553	0.00079442
Crypa1.fgenesh1_pm.C_scaffold_2000573	27.8052	8.65103	1.6844	0.00059876	0.00082466
Crypa1.fgenesh1_pm.C_scaffold_2000677	24.073	7.38739	1.7043	0.0012903	0.0016672
Crypa1.fgenesh1_pm.C_scaffold_3000001	6.53143	46.6572	-2.8366	1.915e-08	4.7045e-08
Crypa1.fgenesh1_pm.C_scaffold_3000012	5.03853	81.6501	-4.0184	4.4513e-18	2.131e-17
Crypa1.fgenesh1_pm.C_scaffold_3000073	35.4563	12.6363	1.4885	0.00036023	0.0005154
Crypa1.fgenesh1_pm.C_scaffold_3000329	80.8031	249.713	-1.6278	3.0416e-19	1.5474e-18
Crypa1.fgenesh1_pm.C_scaffold_3000445	18.8478	84.0802	-2.1574	1.7141e-10	5.11e-10
Crypa1.fgenesh1_pm.C_scaffold_3000538	60.2757	142.888	-1.2452	5.2968e-08	1.2529e-07
Crypa1.fgenesh1_pm.C_scaffold_3000544	99.6509	233.869	-1.2307	5.5419e-12	1.8538e-11
Crypa1.fgenesh1_pm.C_scaffold_3000836	9.33061	57.5439	-2.6246	2.315e-09	6.2053e-09
Crypa1.fgenesh1_pm.C_scaffold_4000155	17.9148	51.9062	-1.5348	9.514e-05	0.00014981
Crypa1.fgenesh1_pm.C_scaffold_4000162	18.6612	63.6677	-1.7705	1.3801e-06	2.7904e-06
Crypa1.fgenesh1_pm.C_scaffold_4000324	25.006	56.1831	-1.1679	0.0012573	0.0016317
Crypa1.fgenesh1_pm.C_scaffold_4000560	79.4968	34.7985	1.1919	4.8936e-06	9.1865e-06
Crypa1.fgenesh1_pm.C_scaffold_4000609	25.9391	62.3068	-1.2643	0.00027243	0.00039876
Crypa1.fgenesh1_pm.C_scaffold_4000788	34.8965	0	6.125	4.6465e-10	1.3379e-09
Crypa1.fgenesh1_pm.C_scaffold_5000118	0	108.867	-7.6033	8.0204e-25	5.142e-24
Crypa1.fgenesh1_pm.C_scaffold_5000215	75.7646	152.414	-1.0084	3.2991e-06	6.3344e-06
Crypa1.fgenesh1_pm.C_scaffold_5000230	77.4441	240.382	-1.6341	1.099e-18	5.4271e-18
Crypa1.fgenesh1_pm.C_scaffold_5000299	63.8214	141.819	-1.1519	4.1305e-07	8.8573e-07
Crypa1.fgenesh1_pm.C_scaffold_5000366	27.2454	57.4467	-1.0762	0.0024356	0.0029649
Crypa1.fgenesh1_pm.C_scaffold_5000378	18.6612	0	5.9999	5.0562e-06	9.4716e-06
Crypa1.fgenesh1_pm.C_scaffold_5000397	26.1257	85.9271	-1.7176	4.2081e-08	1.0035e-07
Crypa1.fgenesh1_pm.C_scaffold_5000453	208.632	85.6354	1.2847	5.6927e-15	2.284e-14
Crypa1.fgenesh1_pm.C_scaffold_5000456	183.067	86.9963	1.0733	1.3166e-10	3.9653e-10
Crypa1.fgenesh1_pm.C_scaffold_6000114	28.3651	5.15174	2.461	1.338e-05	2.3794e-05
Crypa1.fgenesh1_pm.C_scaffold_6000132	31.5375	9.81746	1.6836	0.000258	0.00037814
Crypa1.fgenesh1_pm.C_scaffold_6000224	24.2596	5.15174	2.2354	0.000135	0.00020721
Crypa1.fgenesh1_pm.C_scaffold_6000369	13.6227	54.6278	-2.0036	9.9897e-07	2.0509e-06
Crypa1.fgenesh1_pm.C_scaffold_6000429	43.8539	21.093	1.0559	0.0018895	0.0023573
Crypa1.fgenesh1_pm.C_scaffold_7000077	47.7727	23.1342	1.0462	0.0012784	0.0016542
Crypa1.fgenesh1_pm.C_scaffold_7000094	269.655	82.9138	1.7014	5.3396e-27	3.7706e-26
Crypa1.fgenesh1_pm.C_scaffold_7000190	11.9432	34.8957	-1.5469	0.0012819	0.0016582
Crypa1.fgenesh1_pm.C_scaffold_7000215	61.9553	10.4007	2.5745	4.4079e-11	1.3837e-10
Crypa1.fgenesh1_pm.C_scaffold_7000264	29.858	1446.67	-5.5985	0	0
Crypa1.fgenesh1_pm.C_scaffold_7000443	50.1987	18.0797	1.4733	2.4939e-05	4.2787e-05
Crypa1.fgenesh1_pm.C_scaffold_8000058	92.373	43.5467	1.0849	4.2249e-06	7.9824e-06
Crypa1.fgenesh1_pm.C_scaffold_8000069	16.6085	1.94405	3.0948	0.0001948	0.00029115
Crypa1.fgenesh1_pm.C_scaffold_8000107	2.9858	17.4965	-2.5509	0.0011984	0.0015603
Crypa1.fgenesh1_pm.C_scaffold_8000346	72.2189	159.315	-1.1414	1.0232e-07	2.3382e-07
Crypa1.fgenesh1_pm.C_scaffold_9000118	174.856	28.8692	2.5986	9.5926e-29	7.3671e-28
Crypa1.fgenesh1_pm.C_scaffold_9000145	68.3001	27.4111	1.3171	5.4083e-06	1.011e-05
Crypa1.fgenesh1_pm.C_scaffold_9000213	9.144	111.88	-3.613	1.6843e-22	9.8348e-22
Crypa1.fgenesh1_pm.C_scaffold_9000220	77.8173	29.4524	1.4017	3.9544e-07	8.4964e-07
Crypa1.fgenesh1_pm.C_scaffold_9000262	18.6612	2.81887	2.7269	0.00019655	0.00029357
Crypa1.fgenesh1_pm.C_scaffold_9000384	21.2738	1.36084	3.9665	3.8981e-06	7.4225e-06
Crypa1.fgenesh1_pm.C_scaffold_9000451	36.7626	157.079	-2.0952	1.1675e-17	5.4294e-17
Crypa1.gw1.1.1040.1	8.58416	29.9384	-1.8022	0.00079447	0.0010702
Crypa1.gw1.1.1386.1	3.91886	19.9265	-2.3462	0.0010256	0.0013493
Crypa1.gw1.1.2196.1	47.9593	23.7174	1.0159	0.0015897	0.0020124
Crypa1.gw1.1.3184.1	238.49	0	11.261	2.6186e-34	2.4963e-33
Crypa1.gw1.10.1.1	0	14.7748	-4.722	0.00011887	0.00018446
Crypa1.gw1.10.464.1	3.54563	22.6482	-2.6753	0.000151	0.00023032
Crypa1.gw1.10.542.1	33.217	132.39	-1.9948	3.1507e-14	1.2067e-13
Crypa1.gw1.13.55.1	88.6408	41.6027	1.0913	6.0246e-06	1.1199e-05
Crypa1.gw1.2.137.1	11.57	0	4.5732	0.00042675	0.00060271
Crypa1.gw1.2.1492.1	49.6388	21.093	1.2347	0.00021275	0.00031604
Crypa1.gw1.2.161.1	24.4462	8.55382	1.515	0.0027159	0.00327
Crypa1.gw1.2.1987.1	42.1744	19.9265	1.0817	0.0019263	0.0023969
Crypa1.gw1.2.540.1	41.4279	1.26363	5.035	1.3548e-11	4.401e-11
Crypa1.gw1.2.769.1	43.1074	19.8293	1.1203	0.0012956	0.0016725
Crypa1.gw1.2.789.1	479.78	4.56852	6.7145	1.9638e-115	6.9451e-114
Crypa1.gw1.2.804.1	14.929	43.5467	-1.5444	0.00032739	0.00047211
Crypa1.gw1.3.1709.1	25.9391	588.075	-4.5028	1.463e-127	5.8326e-126
Crypa1.gw1.3.1851.1	31.7241	13.414	1.2418	0.0029507	0.0035287
Crypa1.gw1.3.2336.1	36.0162	103.715	-1.5259	3.9909e-08	9.5426e-08
Crypa1.gw1.3.2732.1	39.935	2.91608	3.7756	4.6428e-10	1.3377e-09
Crypa1.gw1.3.2765.1	8.02433	40.4363	-2.3332	3.1491e-06	6.0596e-06
Crypa1.gw1.3.48.1	33.4036	137.93	-2.0459	3.0902e-15	1.2665e-14
Crypa1.gw1.4.2067.1	32.4705	8.55382	1.9245	5.3837e-05	8.8126e-05
Crypa1.gw1.4.45.1	32.0973	66.2921	-1.0464	0.0015045	0.0019146
Crypa1.gw1.4.450.1	70.5394	218.609	-1.6318	4.2301e-17	1.9045e-16
Crypa1.gw1.5.685.1	32.0973	13.1223	1.2904	0.0021185	0.0026104
Crypa1.gw1.5.946.1	0	8.94263	-3.9976	0.0041932	0.0048479
Crypa1.gw1.6.129.1	4.29208	45.0048	-3.3903	1.679e-09	4.5761e-09
Crypa1.gw1.6.1297.1	2.42596	48.0181	-4.307	1.1466e-11	3.758e-11
Crypa1.gw1.6.1694.1	14.3691	77.8592	-2.4379	2.9691e-11	9.4486e-11
Crypa1.gw1.7.1461.1	29.2981	64.8341	-1.1459	0.00065618	0.00089699
Crypa1.gw1.7.416.1	43.4806	123.058	-1.5009	3.5785e-09	9.4193e-09
Crypa1.gw1.7.519.1	20.714	187.601	-3.179	6.9217e-33	6.2714e-32
Crypa1.gw1.7.769.1	8.39755	25.9531	-1.6279	0.0038426	0.0044876
Crypa1.gw1.8.351.1	36.9492	16.33	1.178	0.0020089	0.0024906
Crypa1.gw1.8.753.1	19.5943	2.72167	2.8479	9.7588e-05	0.00015339
Crypa1.gw1.9.1361.1	66.4339	21.2874	1.6419	1.8212e-07	4.0727e-07
Crypa1.gw1.9.179.1	62.1419	24.3978	1.3488	1.0262e-05	1.852e-05
Crypa1.gw1.9.408.1	10.2637	63.1817	-2.622	3.9466e-10	1.1454e-09
Crypa1.gw1.9.531.1	4.66531	55.6971	-3.5776	6.9622e-12	2.3112e-11
Crypa1.gw1.9.904.1	4.85192	20.8013	-2.1	0.0018182	0.0022761
e_gw1.1.1031.1	46.4664	22.2594	1.0618	0.0013215	0.0017014
e_gw1.1.1070.1	25.7525	9.81746	1.3913	0.0037063	0.0043481
e_gw1.1.1142.1	158.247	39.5614	2	6.9282e-20	3.6169e-19
e_gw1.1.1206.1	62.7017	1.16643	5.7483	5.5185e-17	2.4619e-16
e_gw1.1.1216.1	30.6044	223.371	-2.8676	3.8732e-35	3.7829e-34
e_gw1.1.1222.1	35.0831	14.872	1.2382	0.0018106	0.0022686
e_gw1.1.1252.1	23.5131	82.2334	-1.8063	2.5601e-08	6.2198e-08
e_gw1.1.1430.1	50.3853	20.1209	1.3243	8.7999e-05	0.00013901
e_gw1.1.1470.1	79.6834	30.9104	1.3662	4.6409e-07	9.8891e-07
e_gw1.1.1536.1	11.1967	34.2153	-1.6116	0.00099039	0.0013062
e_gw1.1.1660.1	11.0101	82.2334	-2.9009	4.3302e-14	1.6457e-13
e_gw1.1.1662.1	13.2495	41.7971	-1.6575	0.00019905	0.000297
e_gw1.1.1803.1	19.0344	66.8754	-1.8129	4.7584e-07	1.013e-06
e_gw1.1.1937.1	140.146	372.383	-1.4099	1.7166e-22	1.001e-21
e_gw1.1.2039.1	284.957	138.222	1.0438	4.0475e-15	1.6435e-14
e_gw1.1.2076.1	202.661	3.6937	5.7779	3.1589e-51	4.7279e-50
e_gw1.1.2081.1	33.9634	149.303	-2.1362	2.8587e-17	1.3004e-16
e_gw1.1.21.1	4.29208	145.609	-5.0843	2.0338e-34	1.9516e-33
e_gw1.1.2209.1	15.862	43.2551	-1.4473	0.00067988	0.00092592
e_gw1.1.2361.1	205.833	16.0384	3.6819	1.0325e-44	1.2648e-43
e_gw1.1.2413.1	1.86612	15.9412	-3.0946	0.00058927	0.00081185
e_gw1.1.2414.1	48.146	17.3993	1.4684	3.8075e-05	6.3414e-05
e_gw1.1.2488.1	1.30629	16.33	-3.644	0.0001832	0.00027541
e_gw1.1.2595.1	19.2211	59.7796	-1.637	1.0509e-05	1.8926e-05
e_gw1.1.2601.1	17.5415	58.0299	-1.726	6.1375e-06	1.139e-05
e_gw1.1.2615.1	8.39755	28.9664	-1.7863	0.001045	0.0013729
e_gw1.1.2623.1	0	26.4391	-7.1465	2.5553e-07	5.617e-07
e_gw1.1.264.1	18.4746	70.6663	-1.9355	5.6643e-08	1.334e-07
e_gw1.1.2672.1	18.4746	42.8663	-1.2143	0.0035494	0.004183
e_gw1.1.2711.1	28.3651	7.29019	1.9601	0.00013489	0.00020711
e_gw1.1.2724.1	153.768	74.7488	1.0406	8.609e-09	2.1886e-08
e_gw1.1.2726.1	49.6388	17.1076	1.5368	1.6029e-05	2.8172e-05
e_gw1.1.2919.1	14.5558	40.1447	-1.4636	0.00095578	0.0012636
e_gw1.1.293.1	127.643	60.46	1.0781	7.3517e-08	1.7058e-07
e_gw1.1.3030.1	24.073	250.685	-3.3804	8.5887e-46	1.0981e-44
e_gw1.1.3035.1	63.4482	30.716	1.0466	0.00020489	0.0003051
e_gw1.1.3150.1	18.1014	43.1579	-1.2535	0.0026349	0.0031813
e_gw1.1.3317.1	91.8132	38.6866	1.2469	3.9342e-07	8.4572e-07
e_gw1.1.3384.1	33.217	101.479	-1.6112	1.4225e-08	3.5404e-08
e_gw1.1.3443.1	19.2211	67.167	-1.8051	4.8874e-07	1.0394e-06
e_gw1.1.3493.1	142.758	306.48	-1.1022	8.371e-13	2.9414e-12
e_gw1.1.3639.1	107.115	240.771	-1.1685	2.374e-11	7.6121e-11
e_gw1.1.3712.1	4.29208	18.5657	-2.1129	0.0030929	0.0036827
e_gw1.1.3732.1	51.1317	125.1	-1.2908	1.5145e-07	3.4076e-07
e_gw1.1.3764.1	853.564	145.609	2.5514	6.0251e-131	2.616e-129
e_gw1.1.385.1	80.9897	277.513	-1.7767	5.1677e-24	3.1918e-23
e_gw1.1.386.1	7.6511	40.6307	-2.4088	1.8708e-06	3.7275e-06
e_gw1.1.3945.1	24.073	59.488	-1.3052	0.00025701	0.00037681
e_gw1.1.4068.1	23.1399	7.679	1.5914	0.0025664	0.0031063
e_gw1.1.4176.1	30.791	64.6397	-1.0699	0.0013825	0.0017716
e_gw1.1.4237.1	35.8295	122.767	-1.7767	1.7971e-11	5.7989e-11
e_gw1.1.4281.1	46.2798	5.34614	3.1138	4.4957e-10	1.2979e-09
e_gw1.1.4282.1	29.6713	7.4846	1.9871	8.2462e-05	0.00013093
e_gw1.1.4286.1	40.6815	18.5657	1.1317	0.0016421	0.0020723
e_gw1.1.449.1	67.1804	205.097	-1.6102	7.7562e-16	3.2799e-15
e_gw1.1.4607.1	20.9006	52.0034	-1.3151	0.00058287	0.00080429
e_gw1.1.4827.1	2.42596	26.8279	-3.4671	2.6259e-06	5.1065e-06
e_gw1.1.548.1	0	34.4097	-5.2047	2.4446e-09	6.5408e-09
e_gw1.1.576.1	63.2615	16.1356	1.9711	1.0619e-08	2.6778e-08
e_gw1.1.598.1	179.148	55.8915	1.6804	3.354e-18	1.6181e-17
e_gw1.1.705.1	214.791	49.3789	2.121	3.1755e-28	2.3642e-27
e_gw1.1.711.1	55.9837	13.8028	2.02	4.6942e-08	1.1163e-07
e_gw1.1.861.1	24.073	66.2921	-1.4614	2.2388e-05	3.8684e-05
e_gw1.1.909.1	9.144	103.618	-3.5023	1.8136e-20	9.7463e-20
e_gw1.10.166.1	131.935	45.4908	1.5362	2.0449e-12	7.0223e-12
e_gw1.10.224.1	93.4927	37.0342	1.336	7.6562e-08	1.7727e-07
e_gw1.10.273.1	10.2637	32.8545	-1.6785	0.00086671	0.0011549
e_gw1.10.313.1	105.436	49.8649	1.0803	9.6269e-07	1.9811e-06
e_gw1.10.411.1	19.9675	99.6326	-2.319	3.1537e-13	1.1449e-12
e_gw1.10.439.1	117.939	5.24894	4.4899	3.7334e-29	2.9552e-28
e_gw1.10.448.1	67.367	368.689	-2.4523	9.0164e-48	1.2395e-46
e_gw1.10.777.1	87.5211	27.8971	1.6495	1.9015e-09	5.1599e-09
e_gw1.11.21.1	32.0973	140.944	-2.1346	2.2488e-16	9.7351e-16
e_gw1.11.239.1	69.6064	7.87341	3.1442	1.5985e-14	6.2311e-14
e_gw1.11.359.1	4.66531	147.359	-4.9812	1.299e-34	1.252e-33
e_gw1.11.446.1	35.6429	239.507	-2.7484	6.3505e-36	6.2864e-35
e_gw1.11.447.1	32.8437	7.7762	2.0785	2.0782e-05	3.6122e-05
e_gw1.11.449.1	19.9675	258.559	-3.6948	1.1981e-50	1.7513e-49
e_gw1.2.1018.1	93.3061	470.363	-2.3337	6.3232e-57	1.079e-55
e_gw1.2.1072.1	9.144	35.0901	-1.9402	0.00012695	0.00019561
e_gw1.2.1312.1	73.5252	36.1593	1.0239	8.3997e-05	0.00013312
e_gw1.2.1347.1	25.9391	8.06781	1.6849	0.00091446	0.0012126
e_gw1.2.1457.1	233.079	557.943	-1.2593	1.8268e-27	1.3111e-26
e_gw1.2.1461.1	9.51722	0	4.2915	0.0016188	0.002046
e_gw1.2.1614.1	59.7159	19.6349	1.6047	1.1097e-06	2.2644e-06
e_gw1.2.1690.1	66.2473	261.378	-1.9802	2.6003e-26	1.7845e-25
e_gw1.2.1729.1	66.6206	15.4552	2.1079	9.7883e-10	2.7358e-09
e_gw1.2.1738.1	124.097	11.1783	3.4727	1.4159e-26	9.7937e-26
e_gw1.2.192.1	87.5211	238.729	-1.4477	1.4165e-15	5.8879e-15
e_gw1.2.1986.1	9.144	38.0062	-2.0553	3.2764e-05	5.5113e-05
e_gw1.2.2145.1	12.3525	29.3521	-1.2488	2.4203e-05	4.2344e-05
e_gw1.2.2221.1	37.5091	16.9132	1.1491	0.002238	0.002746
e_gw1.2.233.1	115.326	249.13	-1.1112	8.143e-11	2.4902e-10
e_gw1.2.2430.1	28.7383	87.2879	-1.6028	1.6255e-07	3.6443e-07
e_gw1.2.2502.1	100.771	38.2006	1.3994	8.2026e-09	2.0877e-08
e_gw1.2.2577.1	35.0831	3.59649	3.2861	2.8132e-08	6.8009e-08
e_gw1.2.2673.1	103.383	43.4495	1.2506	6.902e-08	1.6074e-07
e_gw1.2.272.1	381.435	164.953	1.2094	4.7139e-24	2.9156e-23
e_gw1.2.2752.1	114.207	11.6643	3.2915	1.1821e-23	7.2298e-23
e_gw1.2.2761.1	60.4624	19.4405	1.637	6.8071e-07	1.4276e-06
e_gw1.2.291.1	65.1277	27.3139	1.2536	1.7998e-05	3.1482e-05
e_gw1.2.3098.1	51.6916	8.45662	2.6118	1.3288e-09	3.6694e-09
e_gw1.2.3208.1	10.8235	38.4922	-1.8304	0.00011921	0.00018492
e_gw1.2.3331.1	52.6246	4.37411	3.5887	2.05e-12	7.0344e-12
e_gw1.2.366.1	52.6246	123.35	-1.2289	5.7934e-07	1.2214e-06
e_gw1.2.465.1	60.0891	228.718	-1.9284	1.996e-22	1.1624e-21
e_gw1.2.534.1	150.036	39.5614	1.9231	4.0572e-18	1.953e-17
e_gw1.2.541.1	0	23.3286	-4.9659	1.0611e-06	2.1684e-06
e_gw1.2.615.1	22.2069	62.6956	-1.4974	2.6103e-05	4.4644e-05
e_gw1.3.1037.1	73.5252	254.573	-1.7918	2.0206e-22	1.1752e-21
e_gw1.3.1123.1	23.8864	5.54055	2.1081	0.00025177	0.00036939
e_gw1.3.1148.1	5.41175	74.7488	-3.7879	4.5334e-16	1.9301e-15
e_gw1.3.1226.1	53.3711	6.80418	2.9716	5.4104e-11	1.6875e-10
e_gw1.3.129.1	32.4705	72.1243	-1.1514	0.0003076	0.00044563
e_gw1.3.1294.1	18.288	148.914	-3.0255	2.8941e-25	1.9085e-24
e_gw1.3.1361.1	38.8153	635.024	-4.0321	2.335e-129	9.8456e-128
e_gw1.3.1396.1	16.7951	1.65244	3.3454	0.00010914	0.00017063
e_gw1.3.1502.1	61.9553	27.7999	1.1561	7.9472e-05	0.00012664
e_gw1.3.1587.1	12.6896	0	4.0284	0.00034177	0.00049107
e_gw1.3.1673.1	24.8194	6.41537	1.9519	0.00036862	0.00052638
e_gw1.3.1708.1	9.144	38.2978	-2.0664	2.8557e-05	4.8407e-05
e_gw1.3.1722.1	3.35902	18.2741	-2.4437	0.0012578	0.0016318
e_gw1.3.1771.1	22.5801	5.24894	2.105	0.00037681	0.0005372
e_gw1.3.1773.1	20.1541	47.532	-1.2378	0.0017968	0.0022532
e_gw1.3.1835.1	109.355	46.3656	1.2379	3.6503e-08	8.7665e-08
e_gw1.3.1863.1	16.0487	3.40209	2.238	0.0018919	0.0023597
e_gw1.3.1898.1	25.9391	56.0859	-1.1125	0.0020271	0.002509
e_gw1.3.1922.1	576.818	125.78	2.1972	7.3212e-76	1.6987e-74
e_gw1.3.1966.1	72.2189	176.617	-1.2902	4.4733e-10	1.2923e-09
e_gw1.3.1975.1	26.1257	68.139	-1.383	4.0017e-05	6.6396e-05
e_gw1.3.2061.1	19.5943	318.144	-4.0212	1.2127e-65	2.4283e-64
e_gw1.3.2210.1	50.3853	146.387	-1.5387	5.1128e-11	1.5969e-10
e_gw1.3.2225.1	15.1156	87.9683	-2.5409	4.2754e-13	1.5393e-12
e_gw1.3.2343.1	1.11967	12.8307	-3.5185	0.0010783	0.0014136
e_gw1.3.2394.1	30.2312	118.782	-1.9742	9.4204e-13	3.3075e-12
e_gw1.3.2427.1	93.8659	23.7174	1.9847	2.6039e-12	8.8862e-12
e_gw1.3.2435.1	14.929	2.04125	2.8706	0.00064027	0.0008766
e_gw1.3.2441.1	74.4583	31.0076	1.2638	3.9917e-06	7.5775e-06
e_gw1.3.2537.1	56.7301	26.7307	1.0856	0.00031026	0.00044934
e_gw1.3.2554.1	37.5091	11.6643	1.6851	6.6779e-05	0.00010766
e_gw1.3.2557.1	104.13	39.2698	1.4069	4.0714e-09	1.0647e-08
e_gw1.3.2604.1	49.4522	22.065	1.1643	0.00039509	0.0005607
e_gw1.3.2756.1	69.2331	140.749	-1.0236	5.8432e-06	1.089e-05
e_gw1.3.2779.1	239.983	67.167	1.8371	1.5005e-26	1.0362e-25
e_gw1.3.2839.1	13.4361	2.23566	2.5873	0.0020937	0.0025842
e_gw1.3.2874.1	15.3022	90.9816	-2.5718	1.1469e-13	4.2443e-13
e_gw1.3.3028.1	19.2211	0	7.6275	9.6299e-06	1.7443e-05
e_gw1.3.3045.1	17.7282	68.0418	-1.9404	9.4522e-08	2.1713e-07
e_gw1.3.324.1	23.5131	73.1935	-1.6382	1.0673e-06	2.1801e-06
e_gw1.3.3246.1	50.7585	106.728	-1.0722	3.8248e-05	6.363e-05
e_gw1.3.3389.1	26.8722	2.43006	3.467	6.9844e-07	1.462e-06
e_gw1.3.3418.1	12.1298	1.55524	2.9633	0.0017902	0.0022455
e_gw1.3.345.1	255.472	79.9977	1.6751	3.5223e-25	2.3054e-24
e_gw1.3.3472.1	58.7828	24.7867	1.2458	4.9918e-05	8.2017e-05
e_gw1.3.3626.1	243.716	43.1579	2.4975	7.2373e-38	7.4853e-37
e_gw1.3.3654.1	104.13	49.0873	1.085	1.0387e-06	2.1256e-06
e_gw1.3.387.1	20.3407	64.0565	-1.655	4.2214e-06	7.9794e-06
e_gw1.3.426.1	233.825	10.2063	4.5179	3.0679e-56	5.1744e-55
e_gw1.3.559.1	18.288	1.36084	3.7483	2.593e-05	4.4367e-05
e_gw1.3.580.1	59.1561	548.611	-3.2132	1.1189e-93	3.1656e-92
e_gw1.3.598.1	41.4279	85.9271	-1.0525	0.00028039	0.00040959
e_gw1.3.755.1	50.7585	110.325	-1.12	1.3315e-05	2.3687e-05
e_gw1.3.831.1	60.2757	12.7335	2.2429	1.6551e-09	4.5194e-09
e_gw1.3.857.1	94.4258	0	7.5611	7.826e-23	4.619e-22
e_gw1.3.9.1	75.7646	180.894	-1.2555	7.0075e-10	1.9864e-09
e_gw1.3.940.1	72.5922	13.414	2.4361	4.2993e-12	1.448e-11
e_gw1.3.967.1	56.7301	9.33144	2.6039	2.2569e-10	6.6829e-10
e_gw1.4.1080.1	6.1582	62.9873	-3.3545	1.288e-12	4.479e-12
e_gw1.4.1108.1	408.494	898.735	-1.1376	1.9358e-36	1.9381e-35
e_gw1.4.1137.1	54.3042	249.325	-2.1989	8.3606e-29	6.4435e-28
e_gw1.4.1212.1	215.91	32.0768	2.7508	4.5628e-37	4.6533e-36
e_gw1.4.136.1	56.7301	20.1209	1.4954	5.9788e-06	1.1133e-05
e_gw1.4.1405.1	354.003	908.066	-1.359	1.9509e-49	2.7959e-48
e_gw1.4.1702.1	248.008	116.546	1.0895	3.9987e-14	1.5222e-13
e_gw1.4.1849.1	543.975	26.3419	4.3681	1.4376e-126	5.6288e-125
e_gw1.4.1913.1	45.9066	95.0641	-1.0502	0.00013708	0.00021026
e_gw1.4.1938.1	5.03853	23.4258	-2.217	0.0005993	0.0008248
e_gw1.4.209.1	107.489	39.0754	1.4599	8.7977e-10	2.4668e-09
e_gw1.4.2222.1	26.3123	0	7.0805	1.2287e-07	2.7866e-07
e_gw1.4.2228.1	1.4929	118.393	-6.3093	1.0997e-28	8.4308e-28
e_gw1.4.2271.1	173.923	382.2	-1.1359	2.2331e-16	9.6766e-16
e_gw1.4.2285.1	90.5069	38.2006	1.2444	4.9337e-07	1.0487e-06
e_gw1.4.2293.1	96.1053	15.358	2.6456	8.5882e-17	3.8004e-16
e_gw1.4.2321.1	50.9451	136.181	-1.4185	3.0296e-09	8.0422e-09
e_gw1.4.2329.1	152.649	58.2243	1.3905	1.6265e-12	5.6252e-12
e_gw1.4.2381.1	23.6998	58.6131	-1.3064	0.00028237	0.00041234
e_gw1.4.2469.1	26.4989	0	6.5058	6.8917e-08	1.6058e-07
e_gw1.4.2585.1	54.864	10.1091	2.4402	1.6649e-09	4.5405e-09
e_gw1.4.2587.1	28.7383	73.4851	-1.3545	2.7676e-05	4.7041e-05
e_gw1.4.2652.1	183.067	36.5482	2.3245	8.1512e-27	5.6829e-26
e_gw1.4.2686.1	38.2555	13.6084	1.4912	0.00020694	0.00030784
e_gw1.4.27.1	51.8782	129.474	-1.3195	5.2511e-08	1.2432e-07
e_gw1.4.2756.1	52.8113	661.658	-3.6472	1.8847e-125	7.2501e-124
e_gw1.4.2795.1	69.0465	3.9853	4.1148	4.3714e-17	1.9661e-16
e_gw1.4.2914.1	67.9268	0	6.4488	5.3123e-18	2.5267e-17
e_gw1.4.2937.1	78.0039	196.738	-1.3347	1.2489e-11	4.0749e-11
e_gw1.4.2942.1	14.7424	90.1068	-2.6117	9.0494e-14	3.3745e-13
e_gw1.4.2966.1	36.9492	13.6084	1.4411	0.00036813	0.00052602
e_gw1.4.3011.1	30.9776	221.233	-2.8363	1.9901e-34	1.9139e-33
e_gw1.4.3333.1	14.3691	84.1774	-2.5505	1.2075e-12	4.2161e-12
e_gw1.4.475.1	157.127	528.49	-1.7499	2.9383e-43	3.4453e-42
e_gw1.4.551.1	86.5881	37.909	1.1916	1.8602e-06	3.7096e-06
e_gw1.4.620.1	5.97159	98.7578	-4.0477	1.2482e-21	7.0358e-21
e_gw1.4.676.1	27.432	68.7222	-1.3249	6.9209e-05	0.00011125
e_gw1.4.741.1	6.34482	29.3552	-2.21	0.00012622	0.00019477
e_gw1.4.761.1	4.29208	44.2272	-3.3652	2.6135e-09	6.9756e-09
e_gw1.4.766.1	19.4077	4.76292	2.0267	0.0012702	0.0016445
e_gw1.4.803.1	61.0222	14.7748	2.0462	9.0568e-09	2.3011e-08
e_gw1.4.816.1	44.7869	140.749	-1.652	9.7922e-12	3.2311e-11
e_gw1.5.1052.1	64.008	26.6335	1.265	1.8788e-05	3.2826e-05
e_gw1.5.1179.1	106.182	311.048	-1.5506	5.8133e-22	3.3108e-21
e_gw1.5.1180.1	194.263	18.3713	3.4025	4.7187e-40	5.1475e-39
e_gw1.5.1228.1	29.2981	79.4145	-1.4386	4.6278e-06	8.7024e-06
e_gw1.5.1314.1	4.29208	126.849	-4.8853	7.5395e-30	6.157e-29
e_gw1.5.1317.1	3.91886	50.5453	-3.6891	3.7509e-11	1.1868e-10
e_gw1.5.1478.1	47.2129	102.549	-1.1191	2.7253e-05	4.6449e-05
e_gw1.5.1491.1	4.47869	41.6027	-3.2155	1.5541e-08	3.8504e-08
e_gw1.5.1530.1	37.1358	75.9152	-1.0316	0.00080172	0.0010781
e_gw1.5.1541.1	38.2555	13.7056	1.4809	0.00022171	0.00032835
e_gw1.5.1772.1	23.5131	57.9327	-1.3009	0.00032188	0.00046478
e_gw1.5.181.1	2266.41	405.432	2.4829	0	0
e_gw1.5.1851.1	8.02433	76.2068	-3.2475	1.4718e-14	5.7523e-14
e_gw1.5.1864.1	883.609	135.209	2.7082	7.3445e-144	3.4632e-142
e_gw1.5.205.1	39.935	15.6496	1.3515	0.00039785	0.00056415
e_gw1.5.2237.1	35.4563	7.4846	2.244	3.7477e-06	7.1425e-06
e_gw1.5.2278.1	45.72	117.323	-1.3596	1.076e-07	2.4564e-07
e_gw1.5.2283.1	21.0872	82.039	-1.9599	3.5849e-09	9.4251e-09
e_gw1.5.2296.1	47.3995	13.8028	1.7799	3.4097e-06	6.5237e-06
e_gw1.5.2417.1	85.4684	40.3391	1.0832	9.8852e-06	1.7869e-05
e_gw1.5.2421.1	18.1014	4.76292	1.9262	0.0025546	0.0030929
e_gw1.5.2623.1	97.9714	46.6572	1.0703	2.7274e-06	5.2875e-06
e_gw1.5.2673.1	84.3487	11.0811	2.9283	2.5985e-16	1.1216e-15
e_gw1.5.2690.1	46.6531	165.439	-1.8263	1.6667e-15	6.9082e-15
e_gw1.5.2691.1	17.9148	48.2125	-1.4283	0.00038781	0.00055145
e_gw1.5.2696.1	11.0101	39.0754	-1.8274	0.00010788	0.0001689
e_gw1.5.2752.1	43.4806	87.8711	-1.015	0.00038077	0.00054196
e_gw1.5.2919.1	8.95739	63.2789	-2.8206	6.8353e-11	2.1094e-10
e_gw1.5.484.1	6.1582	22.9398	-1.8973	0.0022946	0.002806
e_gw1.5.55.1	141.265	50.5453	1.4828	1.2233e-12	4.2678e-12
e_gw1.5.579.1	86.5881	42.1859	1.0374	1.637e-05	2.8739e-05
e_gw1.5.621.1	9.89045	69.4026	-2.8109	9.1168e-12	3.015e-11
e_gw1.5.719.1	92.5597	33.2433	1.4773	9.7623e-09	2.4689e-08
e_gw1.5.761.1	42.361	14.2888	1.5679	5.3602e-05	8.7774e-05
e_gw1.5.785.1	19.0344	3.30489	2.5259	0.00029886	0.00043425
e_gw1.5.889.1	13.8093	129.085	-3.2246	1.953e-23	1.1862e-22
e_gw1.5.981.1	48.3326	295.107	-2.6102	1.8951e-41	2.1255e-40
e_gw1.6.1006.1	16.2353	46.9488	-1.532	0.00021038	0.00031264
e_gw1.6.1082.1	49.6388	164.564	-1.7291	2.4425e-14	9.4369e-14
e_gw1.6.118.1	53.9309	127.627	-1.2427	2.8459e-07	6.2337e-07
e_gw1.6.1213.1	1.11967	11.7615	-3.3929	0.0020584	0.0025434
e_gw1.6.1229.1	5.97159	49.0873	-3.0392	2.2859e-09	6.1349e-09
e_gw1.6.1322.1	98.7179	48.8929	1.0137	6.0859e-06	1.1299e-05
e_gw1.6.1334.1	13.9959	444.799	-4.9901	6.5882e-101	1.9925e-99
e_gw1.6.14.1	282.158	108.284	1.3817	1.169e-21	6.6061e-21
e_gw1.6.1439.1	131.748	15.9412	3.0469	1.966e-25	1.3094e-24
e_gw1.6.1476.1	5.97159	28.5775	-2.2587	0.00012448	0.00019221
e_gw1.6.1631.1	120.365	244.464	-1.0222	2.4388e-09	6.5293e-09
e_gw1.6.1995.1	109.168	33.8265	1.6903	9.3283e-12	3.0803e-11
e_gw1.6.2074.1	2.42596	14.7748	-2.6065	0.002571	0.003111
e_gw1.6.21.1	64.008	152.122	-1.2489	1.8185e-08	4.4826e-08
e_gw1.6.2153.1	210.125	0	8.2706	1.2359e-45	1.5755e-44
e_gw1.6.2234.1	49.8255	263.03	-2.4003	1.0266e-33	9.5787e-33
e_gw1.6.2256.1	29.2981	5.24894	2.4807	8.8392e-06	1.6084e-05
e_gw1.6.2355.1	183.067	37.2286	2.2979	1.7146e-26	1.1822e-25
e_gw1.6.2357.1	7.09126	46.074	-2.6998	5.5379e-08	1.3064e-07
e_gw1.6.2380.1	5.22514	122.184	-4.5474	4.9387e-28	3.6399e-27
e_gw1.6.2473.1	0	8.84543	-4.5668	0.0031133	0.0037029
e_gw1.6.2483.1	101.704	14.872	2.7737	1.8598e-18	9.0619e-18
e_gw1.6.2645.1	0	10.9839	-4.4573	0.0010555	0.0013855
e_gw1.6.455.1	100.771	38.1034	1.4031	7.7065e-09	1.9671e-08
e_gw1.6.483.1	141.825	51.4201	1.4637	1.7385e-12	6.003e-12
e_gw1.6.512.1	4.10547	20.6069	-2.3275	0.00089354	0.0011874
e_gw1.6.552.1	97.225	230.564	-1.2458	4.6977e-12	1.5774e-11
e_gw1.6.657.1	39.002	215.498	-2.4661	8.1112e-29	6.2734e-28
e_gw1.6.777.1	4.10547	24.495	-2.5769	0.00011531	0.00017944
e_gw1.6.857.1	106.182	235.327	-1.1481	7.8847e-11	2.4163e-10
e_gw1.6.885.1	4.85192	25.8559	-2.4139	0.00014032	0.00021508
e_gw1.6.920.1	40.8681	4.76292	3.1011	4.9322e-09	1.2783e-08
e_gw1.6.944.1	18.6612	3.30489	2.4974	0.00037202	0.00053105
e_gw1.6.948.1	0	23.2314	-4.638	1.5274e-06	3.074e-06
e_gw1.6.997.1	6.71804	25.2727	-1.9115	0.0012921	0.0016685
e_gw1.6.998.1	21.647	69.8886	-1.6909	1.0341e-06	2.119e-06
e_gw1.7.1076.1	0	9.91466	-4.7314	0.0016115	0.0020389
e_gw1.7.108.1	36.9492	99.6326	-1.4311	3.2369e-07	7.0515e-07
e_gw1.7.1183.1	123.911	41.9915	1.5611	5.6311e-12	1.8822e-11
e_gw1.7.1224.1	27.9918	64.0565	-1.1943	0.00044329	0.00062426
e_gw1.7.1239.1	56.9167	8.45662	2.7507	6.5486e-11	2.0281e-10
e_gw1.7.1492.1	1.11967	42.1859	-5.2356	3.8618e-11	1.2201e-10
e_gw1.7.1583.1	53.1845	138.708	-1.383	4.6209e-09	1.2019e-08
e_gw1.7.1667.1	100.957	407.279	-2.0123	6.1599e-41	6.8387e-40
e_gw1.7.1742.1	27.432	83.5942	-1.6075	2.783e-07	6.102e-07
e_gw1.7.1760.1	1.67951	25.9531	-3.9498	1.185e-06	2.4114e-06
e_gw1.7.1882.1	24.2596	130.154	-2.4236	1.0866e-17	5.064e-17
e_gw1.7.1892.1	58.223	152.997	-1.3938	5.8312e-10	1.6659e-09
e_gw1.7.195.1	33.0304	151.442	-2.1969	4.1818e-18	2.0086e-17
e_gw1.7.1965.1	65.1277	208.013	-1.6753	5.8344e-17	2.6001e-16
e_gw1.7.2055.1	61.0222	25.1755	1.2773	2.5913e-05	4.4354e-05
e_gw1.7.211.1	11.9432	143.277	-3.5845	3.4604e-28	2.5677e-27
e_gw1.7.2277.1	150.223	61.6264	1.2855	3.3464e-11	1.0626e-10
e_gw1.7.267.1	173.736	376.757	-1.1167	9.9796e-16	4.1959e-15
e_gw1.7.309.1	153.582	73.5823	1.0616	5.296e-09	1.3694e-08
e_gw1.7.327.1	13.2495	2.04125	2.6984	0.0018018	0.0022582
e_gw1.7.347.1	50.0121	110.617	-1.1452	8.663e-06	1.579e-05
e_gw1.7.353.1	27.2454	0	4.9609	4.3788e-08	1.043e-07
e_gw1.7.380.1	19.0344	66.8754	-1.8129	4.7584e-07	1.013e-06
e_gw1.7.479.1	36.9492	11.2755	1.7124	6.3539e-05	0.00010278
e_gw1.7.577.1	78.937	221.816	-1.4906	3.2482e-15	1.3275e-14
e_gw1.7.788.1	9.70384	37.1314	-1.936	8.2794e-05	0.00013141
e_gw1.8.1003.1	12.6896	35.6733	-1.4912	0.0015704	0.0019903
e_gw1.8.1042.1	59.3427	6.31817	3.2315	7.3621e-13	2.5973e-12
e_gw1.8.1050.1	49.2656	106.34	-1.11	2.2238e-05	3.8454e-05
e_gw1.8.1052.1	86.0282	6.31817	3.7672	6.3311e-20	3.321e-19
e_gw1.8.1094.1	75.2047	31.3964	1.2602	3.737e-06	7.1252e-06
e_gw1.8.1097.1	60.2757	4.27691	3.8169	1.5736e-14	6.1447e-14
e_gw1.8.1129.1	10.8235	0	4.4361	0.00070707	0.00095938
e_gw1.8.1134.1	24.4462	82.9138	-1.762	4.0285e-08	9.6221e-08
e_gw1.8.1177.1	198.742	44.13	2.1711	6.3807e-27	4.4842e-26
e_gw1.8.1221.1	34.7099	83.6914	-1.2697	2.2896e-05	3.9482e-05
e_gw1.8.1252.1	16.6085	82.525	-2.3129	3.5576e-11	1.1272e-10
e_gw1.8.126.1	75.9512	35.1873	1.11	2.2203e-05	3.8409e-05
e_gw1.8.1276.1	42.7342	8.55382	2.3207	2.2813e-07	5.0323e-07
e_gw1.8.129.1	43.1074	126.169	-1.5493	8.747e-10	2.4557e-09
e_gw1.8.1343.1	666.019	40.8251	4.028	1.9466e-148	9.3805e-147
e_gw1.8.1703.1	79.87	219.581	-1.459	1.2975e-14	5.085e-14
e_gw1.8.1803.1	19.0344	53.0726	-1.4794	0.00012751	0.00019641
e_gw1.8.2008.1	65.5009	18.7601	1.8038	3.6575e-08	8.7789e-08
e_gw1.8.2127.1	51.505	20.1209	1.356	5.5467e-05	9.0726e-05
e_gw1.8.324.1	4.85192	108.381	-4.4814	6.8869e-25	4.4413e-24
e_gw1.8.388.1	22.2069	53.9474	-1.2805	0.00061564	0.00084552
e_gw1.8.45.1	59.5293	23.8146	1.3218	2.0744e-05	3.607e-05
e_gw1.8.577.1	28.1784	8.06781	1.8043	0.0003034	0.00044042
e_gw1.8.732.1	1.30629	23.2314	-4.1525	2.9981e-06	5.7791e-06
e_gw1.8.851.1	72.5922	163.981	-1.1756	2.9699e-08	7.1717e-08
e_gw1.8.859.1	280.665	121.406	1.209	4.1418e-18	1.9915e-17
e_gw1.8.906.1	18.6612	203.445	-3.4465	4.222e-38	4.4083e-37
e_gw1.8.94.1	102.823	39.4642	1.3815	7.8883e-09	2.0123e-08
e_gw1.8.943.1	34.7099	125.975	-1.8597	1.887e-12	6.5108e-12
e_gw1.8.961.1	27.0588	102.84	-1.9262	6.7072e-11	2.0757e-10
e_gw1.8.965.1	20.714	5.83215	1.8285	0.0017871	0.002243
e_gw1.9.1210.1	0	10.5951	-4.2422	0.0015015	0.0019113
e_gw1.9.1222.1	64.3812	4.17971	3.9452	1.0674e-15	4.4706e-15
e_gw1.9.1299.1	0	25.2727	-4.7595	4.6269e-07	9.8639e-07
e_gw1.9.1460.1	170.564	367.426	-1.1071	3.6672e-15	1.4959e-14
e_gw1.9.1590.1	736.932	232.217	1.6661	6.3717e-69	1.3764e-67
e_gw1.9.1730.1	191.091	29.744	2.6836	3.0472e-32	2.6779e-31
e_gw1.9.1777.1	76.6976	272.264	-1.8278	1.5639e-24	9.8256e-24
e_gw1.9.1824.1	15.6754	60.946	-1.959	3.666e-07	7.9252e-07
e_gw1.9.224.1	18.1014	0	4.9559	8.1203e-06	1.4868e-05
e_gw1.9.246.1	9.33061	58.0299	-2.6368	1.7958e-09	4.8854e-09
e_gw1.9.26.1	350.644	170.979	1.0362	4.5036e-18	2.1537e-17
e_gw1.9.281.1	27.9918	86.8991	-1.6343	1.1197e-07	2.5499e-07
e_gw1.9.348.1	22.9533	1225.24	-5.7382	2.469e-281	3.8669e-279
e_gw1.9.352.1	41.6145	103.521	-1.3148	1.2229e-06	2.4862e-06
e_gw1.9.360.1	42.361	84.8578	-1.0023	0.00055835	0.00077191
e_gw1.9.488.1	56.3569	17.2049	1.7118	7.8894e-07	1.6381e-06
e_gw1.9.499.1	221.882	76.5956	1.5345	8.1023e-20	4.2098e-19
e_gw1.9.616.1	96.8517	18.9545	2.3532	4.126e-15	1.6738e-14
e_gw1.9.7.1	234.758	82.7194	1.5049	2.2561e-20	1.2051e-19
e_gw1.9.710.1	25.5659	54.0446	-1.0799	0.0031848	0.0037828
e_gw1.9.743.1	12.3164	56.3775	-2.1945	1.2345e-07	2.7978e-07
e_gw1.9.862.1	33.9634	10.8867	1.6414	0.00019209	0.00028769
e_gw1.9.868.1	162.539	37.0342	2.1339	6.7365e-22	3.8266e-21
e_gw1.9.873.1	93.1195	30.9104	1.591	1.4655e-09	4.0191e-09
estExt_Genewise1.C_100557	54.864	224.927	-2.0355	1.0503e-23	6.4326e-23
estExt_Genewise1.C_100583	250.807	123.156	1.0261	3.4503e-13	1.2484e-12
estExt_Genewise1.C_100706	29.4847	89.8152	-1.607	1.0157e-07	2.3223e-07
estExt_Genewise1.C_10711	548.64	226.774	1.2746	2.2037e-36	2.1963e-35
estExt_Genewise1.C_10770	47.0263	19.5377	1.2672	0.00024059	0.00035428
estExt_Genewise1.C_10786	455.147	10.6923	5.4117	1.6031e-112	5.4922e-111
estExt_Genewise1.C_110078	13.6227	60.8488	-2.1592	5.4846e-08	1.2947e-07
estExt_Genewise1.C_110100	177.841	76.9844	1.208	5.173e-12	1.7357e-11
estExt_Genewise1.C_110297	58.4096	172.049	-1.5585	6.3394e-13	2.2547e-12
estExt_Genewise1.C_11049	34.15	84.1774	-1.3015	1.4396e-05	2.5486e-05
estExt_Genewise1.C_11129	290.182	630.164	-1.1188	2.4997e-25	1.6583e-24
estExt_Genewise1.C_11196	27.0588	234.258	-3.1139	7.2394e-40	7.8582e-39
estExt_Genewise1.C_11873	166.831	75.6236	1.1415	1.4014e-10	4.2121e-10
estExt_Genewise1.C_11967	186.052	467.447	-1.3291	2.3179e-25	1.5401e-24
estExt_Genewise1.C_11974	116.819	371.217	-1.668	7.8245e-29	6.0731e-28
estExt_Genewise1.C_12577	93.6793	42.5747	1.1377	1.6185e-06	3.2483e-06
estExt_Genewise1.C_12748	72.2189	35.3817	1.0294	9.113e-05	0.00014374
estExt_Genewise1.C_12920	10.4503	147.651	-3.8206	2.269e-30	1.8845e-29
estExt_Genewise1.C_13417	90.8801	38.4922	1.2394	5.0435e-07	1.0711e-06
estExt_Genewise1.C_13679	64.7544	24.6894	1.3911	4.1938e-06	7.934e-06
estExt_Genewise1.C_13991	13.0629	63.9593	-2.2917	6.8432e-09	1.756e-08
estExt_Genewise1.C_14213	121.485	28.2859	2.1026	1.686e-16	7.3713e-16
estExt_Genewise1.C_14329	54.6774	10.1091	2.4353	1.8472e-09	5.0188e-09
estExt_Genewise1.C_14498	79.1236	159.412	-1.0106	1.8753e-06	3.7347e-06
estExt_Genewise1.C_20819	4252.52	950.933	2.1609	0	0
estExt_Genewise1.C_20822	124.844	43.1579	1.5324	8.5819e-12	2.8424e-11
estExt_Genewise1.C_20839	48.8924	241.937	-2.307	1.0572e-29	8.5855e-29
estExt_Genewise1.C_21023	30.4178	87.0935	-1.5176	5.4384e-07	1.1499e-06
estExt_Genewise1.C_21116	28.5517	73.1935	-1.3581	2.7534e-05	4.6819e-05
estExt_Genewise1.C_21659	255.845	1329.73	-2.3778	3.1114e-161	1.8691e-159
estExt_Genewise1.C_21722	39.7484	92.634	-1.2206	1.6646e-05	2.921e-05
estExt_Genewise1.C_21993	107.302	239.118	-1.156	4.249e-11	1.3357e-10
estExt_Genewise1.C_22345	79.6834	289.858	-1.863	1.0515e-26	7.3078e-26
estExt_Genewise1.C_22398	19.4077	54.9194	-1.5007	8.0574e-05	0.00012825
estExt_Genewise1.C_30018	27.6186	474.251	-4.1019	3.796e-98	1.1324e-96
estExt_Genewise1.C_30074	9.70384	43.8383	-2.1756	3.5457e-06	6.775e-06
estExt_Genewise1.C_30079	0	41.3111	-7.7903	3.2184e-10	9.409e-10
estExt_Genewise1.C_30369	17.3549	46.6572	-1.4268	0.00048752	0.00068021
estExt_Genewise1.C_30458	106.369	46.7544	1.1859	1.3913e-07	3.1417e-07
estExt_Genewise1.C_30827	87.5211	41.5055	1.0763	8.5245e-06	1.5557e-05
estExt_Genewise1.C_30976	67.9268	175.645	-1.3706	5.9331e-11	1.8427e-10
estExt_Genewise1.C_31061	21.4604	174.867	-3.0265	2.1676e-29	1.7345e-28
estExt_Genewise1.C_31170	27.2454	333.794	-3.6149	8.714e-64	1.706e-62
estExt_Genewise1.C_31382	49.2656	110.228	-1.1618	6.8775e-06	1.2678e-05
estExt_Genewise1.C_31423	14.5558	114.116	-2.9708	2.126e-19	1.0866e-18
estExt_Genewise1.C_31586	91.44	190.128	-1.0561	5.9366e-08	1.3937e-07
estExt_Genewise1.C_32361	36.0162	189.642	-2.3966	1.0014e-24	6.3919e-24
estExt_Genewise1.C_32849	42.361	92.148	-1.1212	6.7845e-05	0.00010922
estExt_Genewise1.C_40428	54.6774	234.258	-2.0991	1.2881e-25	8.6772e-25
estExt_Genewise1.C_40569	190.344	52.6838	1.8532	1.3023e-21	7.3282e-21
estExt_Genewise1.C_40733	164.219	529.851	-1.69	3.2186e-41	3.5915e-40
estExt_Genewise1.C_40902	35.2697	130.543	-1.888	4.2171e-13	1.5196e-12
estExt_Genewise1.C_40907	89.014	42.8663	1.0542	9.81e-06	1.7747e-05
estExt_Genewise1.C_41017	262.937	121.017	1.1195	1.9977e-15	8.2337e-15
estExt_Genewise1.C_41093	452.161	212.582	1.0888	1.8751e-24	1.1747e-23
estExt_Genewise1.C_41139	28.5517	103.618	-1.8596	1.6927e-10	5.0531e-10
estExt_Genewise1.C_41219	302.872	72.6103	2.0605	7.6681e-38	7.9122e-37
estExt_Genewise1.C_41313	135.667	935.186	-2.7852	5.4897e-137	2.4565e-135
estExt_Genewise1.C_41322	157.687	64.7369	1.2844	1.1278e-11	3.7018e-11
estExt_Genewise1.C_41453	149.476	311.145	-1.0577	3.8023e-12	1.2836e-11
estExt_Genewise1.C_41613	246.328	78.2481	1.6545	5.7349e-24	3.5372e-23
estExt_Genewise1.C_42000	26.1257	4.95733	2.3978	3.7898e-05	6.3144e-05
estExt_Genewise1.C_42198	77.4441	176.423	-1.1878	6.5503e-09	1.6848e-08
estExt_Genewise1.C_42688	82.4826	181.283	-1.1361	1.5679e-08	3.8781e-08
estExt_Genewise1.C_42832	0	8.74823	-4.5509	0.0033069	0.0039215
estExt_Genewise1.C_50167	133.614	496.122	-1.8926	1.695e-45	2.1483e-44
estExt_Genewise1.C_50994	191.837	1234.18	-2.6856	5.0423e-173	3.5664e-171
estExt_Genewise1.C_51216	116.633	52.9754	1.1386	8.5865e-08	1.9766e-07
estExt_Genewise1.C_51516	144.438	437.314	-1.5982	1.2967e-31	1.115e-30
estExt_Genewise1.C_51527	66.9938	346.624	-2.3713	3.0214e-43	3.5332e-42
estExt_Genewise1.C_51598	26.3123	282.471	-3.4243	6.1402e-52	9.382e-51
estExt_Genewise1.C_51803	125.963	44.4216	1.5037	1.2756e-11	4.1591e-11
estExt_Genewise1.C_52299	206.953	434.107	-1.0687	1.2198e-16	5.3652e-16
estExt_Genewise1.C_52594	5.41175	34.0209	-2.6523	3.8119e-06	7.2616e-06
estExt_Genewise1.C_60150	20.5273	452.186	-4.4613	4.2428e-98	1.2572e-96
estExt_Genewise1.C_60234	75.2047	186.823	-1.3128	7.5244e-11	2.3107e-10
estExt_Genewise1.C_60282	63.2615	132.584	-1.0675	4.848e-06	9.1049e-06
estExt_Genewise1.C_60318	45.1602	96.5221	-1.0958	6.498e-05	0.00010492
estExt_Genewise1.C_60508	6.1582	112.658	-4.1933	5.947e-25	3.8579e-24
estExt_Genewise1.C_60615	14.1825	39.7558	-1.4871	0.00086891	0.0011571
estExt_Genewise1.C_60718	6.34482	43.0607	-2.7627	1.0328e-07	2.3589e-07
estExt_Genewise1.C_61042	0	23.523	-4.9779	9.4818e-07	1.9521e-06
estExt_Genewise1.C_61290	47.5861	187.99	-1.982	2.1351e-19	1.09e-18
estExt_Genewise1.C_61294	18.6612	1.45804	3.6779	2.4152e-05	4.155e-05
estExt_Genewise1.C_61528	83.229	33.5349	1.3114	5.5718e-07	1.1764e-06
estExt_Genewise1.C_61866	476.048	231.148	1.0423	3.6381e-24	2.2534e-23
estExt_Genewise1.C_61960	38.0689	110.617	-1.5389	1.1329e-08	2.8471e-08
estExt_Genewise1.C_62197	3.73224	22.6482	-2.6013	0.00019276	0.0002885
estExt_Genewise1.C_62303	0	16.9132	-5.502	2.6329e-05	4.4961e-05
estExt_Genewise1.C_70589	12.503	55.1138	-2.1401	2.7243e-07	5.9793e-07
estExt_Genewise1.C_70621	60.649	262.058	-2.1113	1.1262e-28	8.619e-28
estExt_Genewise1.C_71075	131.748	50.3509	1.3877	5.6555e-11	1.7602e-10
estExt_Genewise1.C_71122	491.723	105.854	2.2158	1.4754e-65	2.941e-64
estExt_Genewise1.C_71174	45.1602	189.351	-2.0679	1.2776e-20	6.9425e-20
estExt_Genewise1.C_71266	122.977	35.8677	1.7776	7.7189e-14	2.8857e-13
estExt_Genewise1.C_71587	51.505	266.724	-2.3726	1.0743e-33	9.9811e-33
estExt_Genewise1.C_71635	16.6085	49.2817	-1.5691	0.00010871	0.00017002
estExt_Genewise1.C_71874	94.9856	28.6748	1.7279	1.1172e-10	3.3928e-10
estExt_Genewise1.C_72062	262.19	31.3964	3.0619	3.8609e-49	5.515e-48
estExt_Genewise1.C_80142	32.4705	77.762	-1.2599	5.0195e-05	8.241e-05
estExt_Genewise1.C_80444	56.9167	12.5391	2.1824	8.0945e-09	2.0626e-08
estExt_Genewise1.C_80563	103.57	277.805	-1.4235	1.9891e-17	9.1244e-17
estExt_Genewise1.C_80661	36.2028	15.844	1.1922	0.0020423	0.0025243
estExt_Genewise1.C_80685	197.249	57.2523	1.7846	2.2903e-21	1.2811e-20
estExt_Genewise1.C_80749	52.438	117.907	-1.169	2.915e-06	5.6314e-06
estExt_Genewise1.C_81047	83.4157	190.42	-1.1908	1.53e-09	4.1881e-09
estExt_Genewise1.C_81209	5.03853	41.5055	-3.0422	3.8415e-08	9.2054e-08
estExt_Genewise1.C_81357	27.432	73.5823	-1.4235	1.2339e-05	2.2005e-05
estExt_Genewise1.C_81616	178.401	2551.47	-3.8381	0	0
estExt_Genewise1.C_81647	59.7159	19.7321	1.5976	1.1937e-06	2.4281e-06
estExt_Genewise1.C_81652	55.6104	27.5083	1.0155	0.00067523	0.00091988
estExt_Genewise1.C_81770	63.8214	131.029	-1.0378	9.4918e-06	1.7229e-05
estExt_Genewise1.C_90115	33.5902	68.5278	-1.0286	0.0014902	0.0018986
estExt_Genewise1.C_90164	469.89	119.268	1.9781	4.8151e-55	7.9084e-54
estExt_Genewise1.C_90340	106.929	15.0664	2.8272	1.1778e-19	6.0623e-19
estExt_Genewise1.C_90442	4544.19	423.803	3.4226	0	0
estExt_Genewise1.C_90445	110.101	257.878	-1.2279	5.1481e-13	1.8475e-12
estExt_Genewise1.C_90628	22.5801	49.2817	-1.126	0.0034511	0.0040737
estExt_Genewise1.C_90658	21.647	50.5453	-1.2234	0.0014388	0.0018395
estExt_Genewise1.C_91083	209.379	95.7445	1.1289	1.0064e-12	3.5251e-12
estExt_Genewise1.C_91173	92.7463	190.225	-1.0363	9.8653e-08	2.2627e-07
estExt_Genewise1.C_91228	27.6186	75.4292	-1.4495	7.0488e-06	1.2971e-05
estExt_Genewise1.C_91405	105.623	25.6615	2.0412	4.3307e-14	1.6457e-13
estExt_Genewise1.C_91525	327.878	11.6643	4.813	8.4414e-80	2.0797e-78
estExt_Genewise1Plus.C_100069	94.0526	29.5496	1.6703	3.4346e-10	1.0034e-09
estExt_Genewise1Plus.C_100121	43.1074	20.8985	1.0445	0.0022434	0.002751
estExt_Genewise1Plus.C_100158	220.389	25.6615	3.1024	4.8085e-42	5.52e-41
estExt_Genewise1Plus.C_100608	193.89	13.0251	3.8959	1.0443e-43	1.2411e-42
estExt_Genewise1Plus.C_10081	7.27788	36.5482	-2.3282	9.6418e-06	1.7457e-05
estExt_Genewise1Plus.C_10504	26.1257	75.1376	-1.5241	3.0218e-06	5.8223e-06
estExt_Genewise1Plus.C_10540	165.898	79.6089	1.0593	1.3817e-09	3.8013e-09
estExt_Genewise1Plus.C_10554	81.5495	180.214	-1.144	1.4106e-08	3.5127e-08
estExt_Genewise1Plus.C_10704	141.639	35.6733	1.9893	7.4235e-18	3.4967e-17
estExt_Genewise1Plus.C_10891	142.945	42.4775	1.7507	1.4609e-15	6.061e-15
estExt_Genewise1Plus.C_110028	74.4583	26.4391	1.4938	2.1883e-07	4.8416e-07
estExt_Genewise1Plus.C_110082	21.4604	62.2096	-1.5355	1.9194e-05	3.3495e-05
estExt_Genewise1Plus.C_110092	61.3954	25.1755	1.2861	2.2336e-05	3.8608e-05
estExt_Genewise1Plus.C_110161	34.15	160.773	-2.2351	1.579e-19	8.089e-19
estExt_Genewise1Plus.C_110196	22.9533	5.05453	2.1831	0.00024972	0.00036686
estExt_Genewise1Plus.C_110378	656.502	223.566	1.5541	2.6312e-56	4.455e-55
estExt_Genewise1Plus.C_11231	27.8052	73.7767	-1.4078	1.4416e-05	2.5511e-05
estExt_Genewise1Plus.C_11307	97.0384	34.1181	1.508	2.6019e-09	6.953e-09
estExt_Genewise1Plus.C_11429	50.0121	138.708	-1.4717	6.9218e-10	1.9647e-09
estExt_Genewise1Plus.C_11452	27.0588	67.167	-1.3117	9.6072e-05	0.00015122
estExt_Genewise1Plus.C_11491	49.8255	7.87341	2.6618	1.8415e-09	5.0066e-09
estExt_Genewise1Plus.C_11517	125.217	51.7118	1.2759	1.7307e-09	4.7111e-09
estExt_Genewise1Plus.C_11890	25.3793	7.5818	1.743	0.00079959	0.0010757
estExt_Genewise1Plus.C_11999	657.248	216.178	1.6042	9.6844e-59	1.7264e-57
estExt_Genewise1Plus.C_12067	14.1825	77.762	-2.455	2.5144e-11	8.0483e-11
estExt_Genewise1Plus.C_12789	136.6	633.761	-2.214	3.6487e-71	8.081e-70
estExt_Genewise1Plus.C_12794	876.331	143.568	2.6097	1.5958e-137	7.2895e-136
estExt_Genewise1Plus.C_13040	146.677	41.9915	1.8045	1.6888e-16	7.3765e-16
estExt_Genewise1Plus.C_13141	59.5293	154.26	-1.3737	7.9694e-10	2.2446e-09
estExt_Genewise1Plus.C_13531	195.196	93.8977	1.0558	5.5756e-11	1.7378e-10
estExt_Genewise1Plus.C_13560	48.3326	111.589	-1.2071	2.8684e-06	5.5487e-06
estExt_Genewise1Plus.C_13601	54.864	2.62447	4.3858	2.8147e-14	1.0837e-13
estExt_Genewise1Plus.C_13849	6.90465	62.3068	-3.1737	6.0633e-12	2.022e-11
estExt_Genewise1Plus.C_13900	510.011	119.073	2.0987	7.3182e-64	1.4391e-62
estExt_Genewise1Plus.C_14009	54.6774	119.462	-1.1275	5.1448e-06	9.6252e-06
estExt_Genewise1Plus.C_14112	284.397	129.279	1.1374	6.5279e-17	2.9063e-16
estExt_Genewise1Plus.C_14239	140.892	43.5467	1.694	8.8482e-15	3.5187e-14
estExt_Genewise1Plus.C_14358	55.6104	27.2167	1.0309	0.0005873	0.00080939
estExt_Genewise1Plus.C_14397	145.558	291.996	-1.0044	1.4141e-10	4.2446e-10
estExt_Genewise1Plus.C_14475	0	10.6923	-4.8404	0.001004	0.0013229
estExt_Genewise1Plus.C_14537	33.5902	110.13	-1.7131	5.8779e-10	1.676e-09
estExt_Genewise1Plus.C_20464	217.217	94.5781	1.1996	3.238e-14	1.239e-13
estExt_Genewise1Plus.C_20647	70.726	366.259	-2.3726	1.2585e-45	1.5997e-44
estExt_Genewise1Plus.C_20821	43.1074	89.5235	-1.0543	0.0002041	0.00030422
estExt_Genewise1Plus.C_20848	34.8965	83.1082	-1.2519	3.0628e-05	5.1678e-05
estExt_Genewise1Plus.C_20953	55.0506	21.4818	1.3576	3.029e-05	5.1167e-05
estExt_Genewise1Plus.C_21100	156.194	847.412	-2.4397	9.3883e-107	3.0272e-105
estExt_Genewise1Plus.C_21154	224.868	46.56	2.2719	8.974e-32	7.7468e-31
estExt_Genewise1Plus.C_21399	234.945	761.971	-1.6974	6.9046e-59	1.2359e-57
estExt_Genewise1Plus.C_21538	1047.45	81.8445	3.6779	1.0445e-219	9.5428e-218
estExt_Genewise1Plus.C_21610	37.1358	126.266	-1.7656	1.1625e-11	3.8042e-11
estExt_Genewise1Plus.C_21628	211.432	47.1432	2.1651	1.896e-28	1.431e-27
estExt_Genewise1Plus.C_21704	11.3833	60.2656	-2.4044	6.6737e-09	1.7135e-08
estExt_Genewise1Plus.C_21761	28.3651	68.5278	-1.2726	0.00012345	0.00019076
estExt_Genewise1Plus.C_21779	40.8681	245.145	-2.5846	2.4203e-34	2.3124e-33
estExt_Genewise1Plus.C_21889	381.249	2596.86	-2.768	0	0
estExt_Genewise1Plus.C_21891	418.571	208.402	1.0061	1.9748e-20	1.0574e-19
estExt_Genewise1Plus.C_22273	721.256	208.888	1.7878	8.6199e-74	1.9688e-72
estExt_Genewise1Plus.C_22285	36.2028	148.623	-2.0375	3.2429e-16	1.3942e-15
estExt_Genewise1Plus.C_22345	49.8255	13.414	1.8931	7.3616e-07	1.5365e-06
estExt_Genewise1Plus.C_22448	23.1399	5.73495	2.0125	0.00045841	0.0006437
estExt_Genewise1Plus.C_22454	165.712	1.26363	7.035	2.5147e-40	2.7707e-39
estExt_Genewise1Plus.C_30024	23.5131	184.393	-2.9712	2.3586e-30	1.9552e-29
estExt_Genewise1Plus.C_30111	17.3549	98.4662	-2.5043	2.9599e-14	1.1366e-13
estExt_Genewise1Plus.C_30118	6.53143	26.5363	-2.0225	0.00059942	0.0008248
estExt_Genewise1Plus.C_30251	42.361	228.329	-2.4303	6.3782e-30	5.2281e-29
estExt_Genewise1Plus.C_30596	73.5252	258.948	-1.8163	3.2776e-23	1.9743e-22
estExt_Genewise1Plus.C_30766	12.503	136.667	-3.4503	3.6145e-26	2.4767e-25
estExt_Genewise1Plus.C_30884	24.4462	52.0034	-1.089	0.003556	0.0041897
estExt_Genewise1Plus.C_31153	18.4746	150.956	-3.0305	1.2516e-25	8.4439e-25
estExt_Genewise1Plus.C_31161	11.7566	67.7502	-2.5268	2.325e-10	6.8752e-10
estExt_Genewise1Plus.C_31311	319.667	712.3	-1.1559	5.0564e-30	4.1523e-29
estExt_Genewise1Plus.C_31408	30.2312	143.471	-2.2466	1.0543e-17	4.9187e-17
estExt_Genewise1Plus.C_31538	44.2271	20.8985	1.0815	0.0014951	0.0019043
estExt_Genewise1Plus.C_31754	28.9249	97.1053	-1.7472	3.5608e-09	9.3785e-09
estExt_Genewise1Plus.C_31803	30.9776	218.025	-2.8152	1.0822e-33	1.0033e-32
estExt_Genewise1Plus.C_31871	52.8113	17.8853	1.5621	6.8283e-06	1.2597e-05
estExt_Genewise1Plus.C_31942	143.318	44.3244	1.693	5.3436e-15	2.1459e-14
estExt_Genewise1Plus.C_32273	162.353	363.052	-1.161	3.4084e-16	1.4625e-15
estExt_Genewise1Plus.C_32352	86.7747	896.402	-3.3688	1.7775e-158	9.9934e-157
estExt_Genewise1Plus.C_32353	103.57	37.0342	1.4837	1.171e-09	3.248e-09
estExt_Genewise1Plus.C_32405	47.2129	22.8426	1.0475	0.0013517	0.0017347
estExt_Genewise1Plus.C_32409	44.9735	253.504	-2.4949	4.6498e-34	4.3945e-33
estExt_Genewise1Plus.C_32444	41.8011	6.22096	2.7483	2.2152e-08	5.4117e-08
estExt_Genewise1Plus.C_32516	98.7179	31.8824	1.6305	2.4515e-10	7.2298e-10
estExt_Genewise1Plus.C_32603	55.7971	138.416	-1.3108	2.1947e-08	5.3676e-08
estExt_Genewise1Plus.C_32682	123.537	50.8369	1.281	1.9998e-09	5.4068e-09
estExt_Genewise1Plus.C_32696	149.103	63.7649	1.2255	1.7224e-10	5.1313e-10
estExt_Genewise1Plus.C_32903	40.8681	15.4552	1.4029	0.00023588	0.00034759
estExt_Genewise1Plus.C_32915	119.245	53.3642	1.16	4.0722e-08	9.7212e-08
estExt_Genewise1Plus.C_33011	19.9675	141.819	-2.8283	1.3471e-22	7.8978e-22
estExt_Genewise1Plus.C_33229	24.8194	1.74965	3.8263	8.1036e-07	1.6794e-06
estExt_Genewise1Plus.C_33359	82.1094	18.2741	2.1677	5.2375e-12	1.7559e-11
estExt_Genewise1Plus.C_40087	236.438	575.147	-1.2825	4.1604e-29	3.2873e-28
estExt_Genewise1Plus.C_40373	29.858	108.284	-1.8586	6.7293e-11	2.0811e-10
estExt_Genewise1Plus.C_40382	17.7282	155.427	-3.1321	3.6589e-27	2.609e-26
estExt_Genewise1Plus.C_40645	114.953	331.558	-1.5282	8.3045e-23	4.8948e-22
estExt_Genewise1Plus.C_40673	28.5517	7.19299	1.9889	0.0001114	0.00017392
estExt_Genewise1Plus.C_40854	193.703	64.1537	1.5942	2.4314e-18	1.1795e-17
estExt_Genewise1Plus.C_41482	596.039	1428	-1.2605	9.7915e-68	2.035e-66
estExt_Genewise1Plus.C_41658	32.2839	102.938	-1.6729	4.0991e-09	1.0711e-08
estExt_Genewise1Plus.C_41862	291.115	696.942	-1.2594	6.7094e-34	6.3004e-33
estExt_Genewise1Plus.C_41997	79.1236	208.888	-1.4006	3.6598e-13	1.3199e-12
estExt_Genewise1Plus.C_42020	166.831	18.8573	3.1452	1.3223e-32	1.1858e-31
estExt_Genewise1Plus.C_42113	18.288	82.1362	-2.1671	2.454e-10	7.2321e-10
estExt_Genewise1Plus.C_42115	9.144	38.2978	-2.0664	2.8557e-05	4.8407e-05
estExt_Genewise1Plus.C_42139	105.436	263.03	-1.3189	8.8502e-15	3.5187e-14
estExt_Genewise1Plus.C_42152	124.284	1126.19	-3.1797	2.2354e-188	1.6901e-186
estExt_Genewise1Plus.C_42167	8.58416	80.2893	-3.2255	3.5995e-15	1.4697e-14
estExt_Genewise1Plus.C_42235	17.7282	99.9242	-2.4948	2.1969e-14	8.5032e-14
estExt_Genewise1Plus.C_42252	7.46449	0	5.2629	0.0039509	0.0045896
estExt_Genewise1Plus.C_42283	155.821	68.3334	1.1892	1.6906e-10	5.0502e-10
estExt_Genewise1Plus.C_42348	69.0465	381.909	-2.4676	8.7301e-50	1.2635e-48
estExt_Genewise1Plus.C_42698	78.937	3.6937	4.4176	6.3438e-20	3.3237e-19
estExt_Genewise1Plus.C_42924	5.41175	31.2992	-2.532	1.6085e-05	2.8259e-05
estExt_Genewise1Plus.C_42941	5.22514	29.744	-2.5091	2.8917e-05	4.8999e-05
estExt_Genewise1Plus.C_50140	8.21094	67.8474	-3.0467	1.9983e-12	6.8741e-12
estExt_Genewise1Plus.C_50384	18.288	265.071	-3.8574	1.6627e-53	2.6419e-52
estExt_Genewise1Plus.C_50418	153.395	52.0034	1.5606	1.819e-14	7.0717e-14
estExt_Genewise1Plus.C_50455	743.463	185.365	2.0039	2.3016e-87	6.117e-86
estExt_Genewise1Plus.C_50592	29.858	11.2755	1.4049	0.0016542	0.0020857
estExt_Genewise1Plus.C_50740	76.8842	27.1195	1.5034	1.2273e-07	2.7866e-07
estExt_Genewise1Plus.C_50791	34.8965	107.992	-1.6298	3.5835e-09	9.4251e-09
estExt_Genewise1Plus.C_50957	17.7282	45.9768	-1.3749	0.00078697	0.0010615
estExt_Genewise1Plus.C_50980	20.9006	60.6544	-1.5371	2.4019e-05	4.1338e-05
estExt_Genewise1Plus.C_51108	23.6998	120.434	-2.3453	7.0117e-16	2.9708e-15
estExt_Genewise1Plus.C_51255	75.5779	384.533	-2.3471	3.4319e-47	4.5744e-46
estExt_Genewise1Plus.C_51339	27.0588	61.5292	-1.1852	0.00062702	0.00085954
estExt_Genewise1Plus.C_51356	78.3771	36.8398	1.0892	2.1436e-05	3.7171e-05
estExt_Genewise1Plus.C_51371	25.006	99.9242	-1.9986	3.9912e-11	1.2601e-10
estExt_Genewise1Plus.C_51375	559.837	1212.02	-1.1143	7.5768e-47	1.0038e-45
estExt_Genewise1Plus.C_51381	53.9309	26.4391	1.0284	0.00072689	0.00098414
estExt_Genewise1Plus.C_51641	28.1784	71.4439	-1.3422	4.1014e-05	6.7948e-05
estExt_Genewise1Plus.C_51726	415.772	175.645	1.2431	4.6904e-27	3.3229e-26
estExt_Genewise1Plus.C_51729	403.829	185.074	1.1256	5.0031e-23	2.985e-22
estExt_Genewise1Plus.C_51853	37.8823	16.4272	1.2054	0.0014728	0.0018803
estExt_Genewise1Plus.C_51963	29.1115	11.8587	1.2956	0.003335	0.0039484
estExt_Genewise1Plus.C_52148	166.085	1131.05	-2.7677	3.9526e-164	2.4413e-162
estExt_Genewise1Plus.C_52184	95.9187	28.1887	1.7667	4.8512e-11	1.5196e-10
estExt_Genewise1Plus.C_52379	54.6774	110.908	-1.0203	6.0422e-05	9.8318e-05
estExt_Genewise1Plus.C_52420	1.4929	11.7615	-2.9779	0.0037921	0.0044404
estExt_Genewise1Plus.C_52649	28.7383	3.40209	3.0785	1.0106e-06	2.0718e-06
estExt_Genewise1Plus.C_60182	10.0771	28.9664	-1.5233	0.0037559	0.0044016
estExt_Genewise1Plus.C_60214	38.0689	82.4278	-1.1145	0.00017858	0.00026902
estExt_Genewise1Plus.C_60223	96.1053	214.818	-1.1604	3.5652e-10	1.0395e-09
estExt_Genewise1Plus.C_60436	113.647	301.328	-1.4068	1.9333e-18	9.4098e-18
estExt_Genewise1Plus.C_60440	312.389	54.1418	2.5285	1.1817e-48	1.6609e-47
estExt_Genewise1Plus.C_60510	3.91886	123.933	-4.983	2.2159e-29	1.77e-28
estExt_Genewise1Plus.C_60717	3.35902	36.3538	-3.436	5.0992e-08	1.2087e-07
estExt_Genewise1Plus.C_60943	259.578	83.7886	1.6313	9.7898e-25	6.2582e-24
estExt_Genewise1Plus.C_60976	3.17241	26.2447	-3.0484	1.2068e-05	2.1574e-05
estExt_Genewise1Plus.C_61308	38.8153	146.095	-1.9122	1.0028e-14	3.9691e-14
estExt_Genewise1Plus.C_61317	10.6369	42.2831	-1.991	1.83e-05	3.1998e-05
estExt_Genewise1Plus.C_61331	198.929	403.585	-1.0206	1.9432e-14	7.5411e-14
estExt_Genewise1Plus.C_61529	39.3752	347.985	-3.1437	6.8587e-59	1.2327e-57
estExt_Genewise1Plus.C_61671	47.3995	118.101	-1.3171	2.1019e-07	4.667e-07
estExt_Genewise1Plus.C_61991	874.651	66.2921	3.7218	3.0278e-185	2.2505e-183
estExt_Genewise1Plus.C_62015	4.29208	20.2181	-2.2359	0.0013452	0.001728
estExt_Genewise1Plus.C_62046	116.446	459.671	-1.9809	5.1581e-45	6.4079e-44
estExt_Genewise1Plus.C_62048	385.914	153.191	1.3329	1.1047e-27	8.0337e-27
estExt_Genewise1Plus.C_70303	90.3203	26.7307	1.7566	2.057e-10	6.1033e-10
estExt_Genewise1Plus.C_70408	69.793	191.975	-1.4598	5.6644e-13	2.0245e-12
estExt_Genewise1Plus.C_70493	200.048	42.4775	2.2356	5.8025e-28	4.2694e-27
estExt_Genewise1Plus.C_70592	52.9979	123.544	-1.221	6.5638e-07	1.3779e-06
estExt_Genewise1Plus.C_70663	483.326	35.2845	3.7759	3.3068e-104	1.0358e-102
estExt_Genewise1Plus.C_70784	37.6957	101.674	-1.4315	2.4383e-07	5.3706e-07
estExt_Genewise1Plus.C_70861	66.6206	137.153	-1.0417	5.4504e-06	1.0181e-05
estExt_Genewise1Plus.C_71149	62.3285	17.2049	1.8571	4.4588e-08	1.0609e-07
estExt_Genewise1Plus.C_71249	15.3022	46.1712	-1.5933	0.00014975	0.00022865
estExt_Genewise1Plus.C_71273	296.34	131.612	1.171	3.0215e-18	1.4593e-17
estExt_Genewise1Plus.C_71302	77.8173	180.019	-1.21	2.5734e-09	6.8811e-09
estExt_Genewise1Plus.C_71357	336.648	771.983	-1.1973	2.2945e-34	2.197e-33
estExt_Genewise1Plus.C_71472	36.7626	10.2063	1.8488	2.7855e-05	4.7309e-05
estExt_Genewise1Plus.C_71488	26.8722	84.2746	-1.649	1.4273e-07	3.2148e-07
estExt_Genewise1Plus.C_71527	27.2454	56.8635	-1.0615	0.0028993	0.0034719
estExt_Genewise1Plus.C_71688	415.399	166.119	1.3223	2.3422e-29	1.8675e-28
estExt_Genewise1Plus.C_71959	55.4238	119.559	-1.1091	6.9943e-06	1.2882e-05
estExt_Genewise1Plus.C_72034	9.89045	70.7635	-2.8389	4.4021e-12	1.4804e-11
estExt_Genewise1Plus.C_80178	8.39755	174.965	-4.381	1.0093e-38	1.0716e-37
estExt_Genewise1Plus.C_80312	121.111	323.49	-1.4174	6.5918e-20	3.4454e-19
estExt_Genewise1Plus.C_80439	52.0648	108.089	-1.0538	4.5199e-05	7.4655e-05
estExt_Genewise1Plus.C_80602	45.5334	111.394	-1.2907	7.2541e-07	1.517e-06
estExt_Genewise1Plus.C_80831	54.4908	198.488	-1.865	8.1106e-19	4.0509e-18
estExt_Genewise1Plus.C_81005	54.1175	138.611	-1.3569	8.1326e-09	2.0711e-08
estExt_Genewise1Plus.C_81124	169.071	42.5747	1.9896	5.1677e-21	2.8544e-20
estExt_Genewise1Plus.C_81135	116.073	55.5999	1.0619	3.8565e-07	8.3023e-07
estExt_Genewise1Plus.C_81226	24.2596	8.74823	1.4715	0.003412	0.0040308
estExt_Genewise1Plus.C_81418	69.4197	13.8028	2.3304	3.8214e-11	1.2082e-10
estExt_Genewise1Plus.C_81441	11.3833	35.5761	-1.644	0.00064823	0.00088723
estExt_Genewise1Plus.C_81739	8.58416	150.567	-4.1326	1.6139e-32	1.4326e-31
estExt_Genewise1Plus.C_81777	31.1642	71.9299	-1.2067	0.00017248	0.00026046
estExt_Genewise1Plus.C_81844	75.2047	3.49929	4.4257	4.5323e-19	2.2951e-18
estExt_Genewise1Plus.C_81944	0	20.6069	-6.7869	4.3178e-06	8.1509e-06
estExt_Genewise1Plus.C_90048	3.73224	61.0432	-4.0317	6.3007e-14	2.3656e-13
estExt_Genewise1Plus.C_90073	0	13.9972	-4.2289	0.00026706	0.00039116
estExt_Genewise1Plus.C_90247	34.3366	74.6516	-1.1204	0.00033924	0.0004876
estExt_Genewise1Plus.C_90460	63.6348	26.0503	1.2885	1.5426e-05	2.7189e-05
estExt_Genewise1Plus.C_90474	26.6855	86.1215	-1.6903	5.9143e-08	1.3892e-07
estExt_Genewise1Plus.C_90531	20.1541	53.5586	-1.41	0.00021522	0.00031939
estExt_Genewise1Plus.C_90763	72.4055	584.868	-3.0139	8.8861e-94	2.5304e-92
estExt_Genewise1Plus.C_90959	442.831	187.309	1.2413	1.1843e-28	9.032e-28
estExt_Genewise1Plus.C_90975	35.0831	6.41537	2.4512	1.3543e-06	2.7419e-06
estExt_Genewise1Plus.C_91060	220.016	478.917	-1.1222	9.9058e-20	5.1166e-19
estExt_Genewise1Plus.C_91179	123.164	49.5733	1.3129	1.1002e-09	3.0614e-09
estExt_Genewise1Plus.C_91248	16.4219	59.0992	-1.8475	1.583e-06	3.1829e-06
estExt_Genewise1Plus.C_91307	219.083	9.03984	4.599	3.7408e-53	5.8798e-52
estExt_Genewise1Plus.C_91429	34.15	735.046	-4.4279	1.2056e-157	6.6924e-156
estExt_Genewise1Plus.C_91694	69.9796	27.8971	1.3268	3.6969e-06	7.0517e-06
estExt_Genewise1Plus.C_91747	86.5881	201.89	-1.2213	2.0203e-10	5.9984e-10
estExt_Genewise1Plus.C_91757	25.3793	53.267	-1.0696	0.0037015	0.0043448
estExt_fgenesh1_kg.C_100025	94.0526	295.982	-1.654	4.8655e-23	2.9109e-22
estExt_fgenesh1_kg.C_100064	145.558	36.451	1.9976	2.1612e-18	1.0507e-17
estExt_fgenesh1_kg.C_100074	315.561	1141.94	-1.8555	1.6538e-99	4.9675e-98
estExt_fgenesh1_kg.C_100094	5.59837	531.892	-6.57	1.1329e-121	4.2828e-120
estExt_fgenesh1_kg.C_100098	44.6003	472.89	-3.4064	2.4832e-85	6.4056e-84
estExt_fgenesh1_kg.C_100129	593.24	44.616	3.733	1.5618e-126	6.061e-125
estExt_fgenesh1_kg.C_100136	71.4725	207.722	-1.5392	5.0556e-15	2.0358e-14
estExt_fgenesh1_kg.C_100138	77.8173	276.347	-1.8283	6.9207e-25	4.4565e-24
estExt_fgenesh1_kg.C_10040	37.6957	18.1769	1.0523	0.0040617	0.0047096
estExt_fgenesh1_kg.C_10049	9.144	0	3.9707	0.0024641	0.0029958
estExt_fgenesh1_kg.C_10050	333.476	33.3405	3.3222	2.8878e-66	5.8902e-65
estExt_fgenesh1_kg.C_10053	11.0101	84.7606	-2.9446	1.1066e-14	4.3668e-14
estExt_fgenesh1_kg.C_10069	31.3509	11.2755	1.4753	0.00085477	0.0011411
estExt_fgenesh1_kg.C_10071	16.4219	55.3083	-1.7519	8.0392e-06	1.4726e-05
estExt_fgenesh1_kg.C_10072	399.91	0	11.006	9.8921e-59	1.7563e-57
estExt_fgenesh1_kg.C_10084	221.135	85.3438	1.3736	3.4828e-17	1.5794e-16
estExt_fgenesh1_kg.C_10108	247.075	1490.31	-2.5926	2.8951e-200	2.3083e-198
estExt_fgenesh1_kg.C_10113	4.66531	37.423	-3.0039	2.1363e-07	4.7411e-07
estExt_fgenesh1_kg.C_10125	125.963	44.9076	1.488	1.7793e-11	5.7458e-11
estExt_fgenesh1_kg.C_10129	103.197	38.5894	1.4191	3.8598e-09	1.0123e-08
estExt_fgenesh1_kg.C_10146	61.7686	15.9412	1.9541	1.8802e-08	4.6243e-08
estExt_fgenesh1_kg.C_10171	85.655	318.727	-1.8957	6.6229e-30	5.4185e-29
estExt_fgenesh1_kg.C_10174	64.1946	192.655	-1.5855	1.2048e-14	4.7259e-14
estExt_fgenesh1_kg.C_10175	45.1602	20.5097	1.1387	0.00086214	0.0011495
estExt_fgenesh1_kg.C_10187	84.5353	378.798	-2.1638	5.228e-42	5.9703e-41
estExt_fgenesh1_kg.C_10201	491.91	138.416	1.8294	2.3099e-52	3.5667e-51
estExt_fgenesh1_kg.C_10214	234.572	812.711	-1.7927	6.505e-68	1.3649e-66
estExt_fgenesh1_kg.C_10218	81.7361	230.273	-1.4943	8.5576e-16	3.6015e-15
estExt_fgenesh1_kg.C_10245	245.395	108.964	1.1713	2.2285e-15	9.176e-15
estExt_fgenesh1_kg.C_10249	50.3853	482.125	-3.2583	1.2881e-83	3.2842e-82
estExt_fgenesh1_kg.C_10259	43.6673	21.093	1.0498	0.0020209	0.0025027
estExt_fgenesh1_kg.C_10282	8.39755	27.1195	-1.6913	0.0023381	0.0028561
estExt_fgenesh1_kg.C_10300	78.3771	1228.83	-3.9707	5.9687e-246	7.2707e-244
estExt_fgenesh1_kg.C_10319	1100.83	82.8166	3.7325	4.6655e-233	4.758e-231
estExt_fgenesh1_kg.C_10321	1327.19	154.649	3.1013	9.344e-244	1.0783e-241
estExt_fgenesh1_kg.C_10323	988.858	96.1333	3.3627	1.5192e-194	1.1688e-192
estExt_fgenesh1_kg.C_10368	1017.22	439.161	1.2118	1.6996e-61	3.2265e-60
estExt_fgenesh1_kg.C_10447	743.65	285.581	1.3807	2.7015e-54	4.3236e-53
estExt_fgenesh1_kg.C_10455	34.8965	1.26363	4.7874	7.0033e-10	1.9864e-09
estExt_fgenesh1_kg.C_10467	132.308	56.8635	1.2183	2.115e-09	5.6971e-09
estExt_fgenesh1_kg.C_10473	39.1886	151.247	-1.9484	1.4559e-15	6.046e-15
estExt_fgenesh1_kg.C_10484	23.6998	382.686	-4.0132	1.7491e-78	4.2145e-77
estExt_fgenesh1_kg.C_10496	174.482	54.0446	1.6909	6.719e-18	3.1785e-17
estExt_fgenesh1_kg.C_10546	67.1804	135.792	-1.0153	9.959e-06	1.7995e-05
estExt_fgenesh1_kg.C_10550	119.432	244.562	-1.034	1.6382e-09	4.4788e-09
estExt_fgenesh1_kg.C_10561	42.361	13.2195	1.6801	2.3456e-05	4.0433e-05
estExt_fgenesh1_kg.C_10573	8.02433	211.804	-4.7222	4.265e-48	5.9187e-47
estExt_fgenesh1_kg.C_10597	27.8052	217.15	-2.9653	2.2408e-35	2.1934e-34
estExt_fgenesh1_kg.C_10601	627.763	185.462	1.7591	3.5649e-63	6.9172e-62
estExt_fgenesh1_kg.C_10630	95.5455	253.018	-1.405	1.0613e-15	4.4493e-15
estExt_fgenesh1_kg.C_10631	63.6348	149.498	-1.2322	3.4859e-08	8.3946e-08
estExt_fgenesh1_kg.C_10635	125.217	46.7544	1.4213	8.3062e-11	2.5366e-10
estExt_fgenesh1_kg.C_10689	320.413	94.9669	1.7544	5.4325e-33	4.9632e-32
estExt_fgenesh1_kg.C_10693	14.1825	2.23566	2.6653	0.001331	0.0017121
estExt_fgenesh1_kg.C_10697	124.844	276.833	-1.1489	1.6981e-12	5.8682e-12
estExt_fgenesh1_kg.C_10704	262.377	109.061	1.2665	4.2888e-18	2.0577e-17
estExt_fgenesh1_kg.C_10714	2.23935	52.6838	-4.5562	5.5507e-13	1.987e-12
estExt_fgenesh1_kg.C_10738	1.11967	29.4524	-4.7172	5.5583e-08	1.3105e-07
estExt_fgenesh1_kg.C_10739	0	40.8251	-6.3514	6.9623e-11	2.1441e-10
estExt_fgenesh1_kg.C_10756	185.679	42.6719	2.1215	1.2558e-24	7.9581e-24
estExt_fgenesh1_kg.C_10763	13.8093	53.6558	-1.9581	1.8417e-06	3.6743e-06
estExt_fgenesh1_kg.C_10795	5282.62	12016.2	-1.1857	0	0
estExt_fgenesh1_kg.C_10833	2.42596	53.0726	-4.4513	6.1466e-13	2.1879e-12
estExt_fgenesh1_kg.C_10834	100.771	218.317	-1.1153	1.0391e-09	2.8948e-09
estExt_fgenesh1_kg.C_10845	49.8255	125.877	-1.3371	5.7335e-08	1.3482e-07
estExt_fgenesh1_kg.C_10855	18.1014	45.102	-1.3171	0.0013399	0.0017216
estExt_fgenesh1_kg.C_10861	1.4929	168.258	-6.8164	2.4601e-39	2.6442e-38
estExt_fgenesh1_kg.C_10870	93.6793	330.294	-1.8179	3.4241e-29	2.7153e-28
estExt_fgenesh1_kg.C_10875	128.949	1017.71	-2.9805	6.3588e-160	3.6691e-158
estExt_fgenesh1_kg.C_10878	13.4361	2151.58	-7.3231	0	0
estExt_fgenesh1_kg.C_10882	0	95.9389	-7.421	2.3488e-22	1.3571e-21
estExt_fgenesh1_kg.C_110027	48.8924	209.569	-2.0997	4.2641e-23	2.558e-22
estExt_fgenesh1_kg.C_110032	43.4806	180.408	-2.0528	1.5438e-19	7.9179e-19
estExt_fgenesh1_kg.C_110033	91.0668	18.0797	2.3326	3.5721e-14	1.3645e-13
estExt_fgenesh1_kg.C_110037	189.971	64.1537	1.5662	1.2496e-17	5.805e-17
estExt_fgenesh1_kg.C_110051	234.572	0	8.8739	1.9473e-47	2.6438e-46
estExt_fgenesh1_kg.C_110052	149.85	406.404	-1.4394	3.4362e-25	2.2558e-24
estExt_fgenesh1_kg.C_110056	26.4989	116.157	-2.1321	9.6653e-14	3.5919e-13
estExt_fgenesh1_kg.C_110058	60.649	138.514	-1.1915	2.5374e-07	5.5832e-07
estExt_fgenesh1_kg.C_110065	10.6369	220.65	-4.3746	2.4281e-48	3.4019e-47
estExt_fgenesh1_kg.C_110067	23.3265	686.736	-4.8797	1.3185e-153	7.0511e-152
estExt_fgenesh1_kg.C_110080	537.816	1229.32	-1.1927	2.3634e-53	3.7416e-52
estExt_fgenesh1_kg.C_20060	41.8011	1.36084	4.941	1.2181e-11	3.9774e-11
estExt_fgenesh1_kg.C_20065	55.0506	20.8985	1.3974	2.0807e-05	3.615e-05
estExt_fgenesh1_kg.C_20092	23.3265	186.046	-2.9956	7.4312e-31	6.2669e-30
estExt_fgenesh1_kg.C_20095	30.4178	4.56852	2.7351	1.9278e-06	3.8288e-06
estExt_fgenesh1_kg.C_20100	3.35902	106.728	-4.9898	1.5324e-25	1.0275e-24
estExt_fgenesh1_kg.C_20103	22.7667	54.6278	-1.2627	0.00066189	0.00090395
estExt_fgenesh1_kg.C_20114	19.9675	0	7.6824	6.812e-06	1.2573e-05
estExt_fgenesh1_kg.C_20122	46.8397	17.6909	1.4047	8.141e-05	0.0001294
estExt_fgenesh1_kg.C_20123	110.288	46.4628	1.2471	2.6993e-08	6.5508e-08
estExt_fgenesh1_kg.C_20130	1131.62	522.269	1.1155	1.0379e-60	1.9534e-59
estExt_fgenesh1_kg.C_20137	187.172	23.9118	2.9686	1.1888e-34	1.1483e-33
estExt_fgenesh1_kg.C_20144	22.5801	107.895	-2.2565	9.2476e-14	3.4426e-13
estExt_fgenesh1_kg.C_20151	143.878	293.843	-1.0302	4.4719e-11	1.4028e-10
estExt_fgenesh1_kg.C_20156	97.225	216.567	-1.1554	3.5336e-10	1.0317e-09
estExt_fgenesh1_kg.C_20167	1037	166.508	2.6388	3.3698e-164	2.1111e-162
estExt_fgenesh1_kg.C_20178	635.788	312.701	1.0238	6.1319e-31	5.1811e-30
estExt_fgenesh1_kg.C_20234	106.929	414.083	-1.9533	5.9425e-40	6.4664e-39
estExt_fgenesh1_kg.C_20246	212.365	580.494	-1.4507	1.0513e-35	1.0383e-34
estExt_fgenesh1_kg.C_20247	51.505	402.224	-2.9652	5.0321e-64	9.9852e-63
estExt_fgenesh1_kg.C_20248	32.8437	125.002	-1.9283	5.9535e-13	2.1243e-12
estExt_fgenesh1_kg.C_20268	170.564	1799.12	-3.3989	0	0
estExt_fgenesh1_kg.C_20280	76.3244	26.0503	1.5508	7.3511e-08	1.7058e-07
estExt_fgenesh1_kg.C_20297	84.7219	36.5482	1.2129	1.7799e-06	3.5559e-06
estExt_fgenesh1_kg.C_20309	264.243	621.999	-1.235	1.7744e-29	1.4277e-28
estExt_fgenesh1_kg.C_20318	74.2717	33.9237	1.1305	2.1313e-05	3.6985e-05
estExt_fgenesh1_kg.C_20332	690.652	208.111	1.7306	6.5439e-68	1.3665e-66
estExt_fgenesh1_kg.C_20335	82.4826	173.215	-1.0704	1.624e-07	3.6443e-07
estExt_fgenesh1_kg.C_20343	529.232	18.4685	4.8408	7.8299e-128	3.1793e-126
estExt_fgenesh1_kg.C_20348	229.72	28.9664	2.9874	2.2733e-42	2.6234e-41
estExt_fgenesh1_kg.C_20349	74.8315	20.6069	1.8605	1.9443e-09	5.2729e-09
estExt_fgenesh1_kg.C_20350	255.472	569.704	-1.157	2.2252e-24	1.3881e-23
estExt_fgenesh1_kg.C_20363	32.2839	168.452	-2.3835	5.296e-22	3.028e-21
estExt_fgenesh1_kg.C_20364	53.3711	11.3727	2.2305	1.5619e-08	3.8652e-08
estExt_fgenesh1_kg.C_20366	60.2757	654.368	-3.4405	2.4071e-118	8.7239e-117
estExt_fgenesh1_kg.C_20408	55.9837	589.533	-3.3965	1.2099e-105	3.8448e-104
estExt_fgenesh1_kg.C_20415	17.1683	81.0669	-2.2394	1.3048e-10	3.9326e-10
estExt_fgenesh1_kg.C_20437	61.2088	127.238	-1.0557	9.2931e-06	1.6882e-05
estExt_fgenesh1_kg.C_20448	30.4178	11.7615	1.3708	0.0017983	0.0022544
estExt_fgenesh1_kg.C_30004	49.079	195.96	-1.9974	2.3494e-20	1.2518e-19
estExt_fgenesh1_kg.C_30010	34.5233	294.913	-3.0946	1.9234e-49	2.7655e-48
estExt_fgenesh1_kg.C_30014	39.3752	530.92	-3.7531	2.9627e-103	9.2143e-102
estExt_fgenesh1_kg.C_30020	41.6145	727.172	-4.1271	5.2494e-150	2.6159e-148
estExt_fgenesh1_kg.C_30026	231.399	1025.97	-2.1485	1.1927e-109	3.9326e-108
estExt_fgenesh1_kg.C_30039	62.7017	378.021	-2.5919	3.4994e-52	5.3844e-51
estExt_fgenesh1_kg.C_30043	59.3427	696.456	-3.5529	3.1113e-129	1.2994e-127
estExt_fgenesh1_kg.C_30053	150.409	312.02	-1.0527	4.3757e-12	1.4726e-11
estExt_fgenesh1_kg.C_30071	9.70384	43.5467	-2.1659	4.0804e-06	7.7327e-06
estExt_fgenesh1_kg.C_30107	111.967	385.797	-1.7848	5.9871e-33	5.4471e-32
estExt_fgenesh1_kg.C_30109	18.6612	56.1831	-1.5901	2.9682e-05	5.0178e-05
estExt_fgenesh1_kg.C_30118	149.29	67.7502	1.1398	1.3392e-09	3.6959e-09
estExt_fgenesh1_kg.C_30131	0	470.946	-8.9794	1.6142e-88	4.3967e-87
estExt_fgenesh1_kg.C_30135	89.9471	436.925	-2.2802	1.6719e-51	2.5283e-50
estExt_fgenesh1_kg.C_30143	348.778	59.7796	2.5446	1.8353e-54	2.9589e-53
estExt_fgenesh1_kg.C_30145	138.093	61.432	1.1686	2.9002e-09	7.7266e-09
estExt_fgenesh1_kg.C_30157	11.3833	39.6586	-1.8007	0.00011401	0.00017755
estExt_fgenesh1_kg.C_30163	39.1886	110.13	-1.4907	2.8034e-08	6.7808e-08
estExt_fgenesh1_kg.C_30184	355.683	915.842	-1.3645	3.6084e-50	5.2396e-49
estExt_fgenesh1_kg.C_30187	137.906	64.5425	1.0954	1.5114e-08	3.7489e-08
estExt_fgenesh1_kg.C_30188	111.034	52.0034	1.0943	3.8677e-07	8.3223e-07
estExt_fgenesh1_kg.C_30202	28.5517	146.484	-2.3591	4.1222e-19	2.0898e-18
estExt_fgenesh1_kg.C_30212	127.829	562.9	-2.1387	1.2457e-60	2.3148e-59
estExt_fgenesh1_kg.C_30219	99.4643	1094.31	-3.4597	1.6483e-197	1.2907e-195
estExt_fgenesh1_kg.C_30267	275.813	562.414	-1.0279	9.3622e-20	4.8472e-19
estExt_fgenesh1_kg.C_30278	33.4036	68.7222	-1.0408	0.0013019	0.0016792
estExt_fgenesh1_kg.C_30281	160.487	374.23	-1.2215	4.7123e-18	2.2486e-17
estExt_fgenesh1_kg.C_30290	21.0872	88.9403	-2.0765	1.5675e-10	4.6986e-10
estExt_fgenesh1_kg.C_30292	121.671	251.171	-1.0457	6.6406e-10	1.8885e-09
estExt_fgenesh1_kg.C_30368	402.896	123.253	1.7088	1.0087e-39	1.0922e-38
estExt_fgenesh1_kg.C_30388	170.19	341.278	-1.0038	4.1765e-12	1.4078e-11
estExt_fgenesh1_kg.C_30431	142.199	21.2874	2.7398	6.8586e-25	4.4296e-24
estExt_fgenesh1_kg.C_30491	79.4968	301.231	-1.9219	6.8959e-29	5.3713e-28
estExt_fgenesh1_kg.C_30513	147.05	13.3167	3.465	3.9017e-31	3.3159e-30
estExt_fgenesh1_kg.C_30533	8.95739	48.4069	-2.4341	1.6333e-07	3.66e-07
estExt_fgenesh1_kg.C_30534	8.95739	43.6439	-2.2846	1.7772e-06	3.5522e-06
estExt_fgenesh1_kg.C_30544	1445.12	211.124	2.775	1.2044e-239	1.2882e-237
estExt_fgenesh1_kg.C_30576	24.6328	150.178	-2.608	6.8817e-22	3.904e-21
estExt_fgenesh1_kg.C_30577	99.4643	509.827	-2.3578	2.4821e-62	4.7532e-61
estExt_fgenesh1_kg.C_40015	82.6692	9.13704	3.1776	4.2221e-17	1.9029e-16
estExt_fgenesh1_kg.C_40020	130.255	493.206	-1.9208	3.5341e-46	4.5852e-45
estExt_fgenesh1_kg.C_40023	427.529	1650.11	-1.9485	2.9499e-153	1.54e-151
estExt_fgenesh1_kg.C_40027	155.635	619.958	-1.994	1.2398e-60	2.3136e-59
estExt_fgenesh1_kg.C_40031	182.32	70.2774	1.3753	1.8526e-14	7.1958e-14
estExt_fgenesh1_kg.C_40032	110.101	233.481	-1.0845	7.5605e-10	2.1377e-09
estExt_fgenesh1_kg.C_40059	58.7828	483.194	-3.0391	1.903e-78	4.5602e-77
estExt_fgenesh1_kg.C_40079	66.9938	151.344	-1.1757	1.0056e-07	2.3017e-07
estExt_fgenesh1_kg.C_40095	71.6591	34.1181	1.0706	6.0133e-05	9.792e-05
estExt_fgenesh1_kg.C_40122	35.4563	105.756	-1.5766	1.2623e-08	3.1559e-08
estExt_fgenesh1_kg.C_40123	132.495	421.179	-1.6685	1.6697e-32	1.4792e-31
estExt_fgenesh1_kg.C_40125	156.381	25.7587	2.6019	6.4953e-26	4.4298e-25
estExt_fgenesh1_kg.C_40127	22.9533	6.60977	1.796	0.0011513	0.0015026
estExt_fgenesh1_kg.C_40128	535.577	31.4936	4.088	1.0367e-120	3.8857e-119
estExt_fgenesh1_kg.C_40133	1.11967	32.174	-4.8447	1.1499e-08	2.8866e-08
estExt_fgenesh1_kg.C_40144	10.2637	0	4.3595	0.0010176	0.0013398
estExt_fgenesh1_kg.C_40153	64.008	308.035	-2.2668	1.482e-36	1.4872e-35
estExt_fgenesh1_kg.C_40157	27.432	8.45662	1.6977	0.00061106	0.00083977
estExt_fgenesh1_kg.C_40166	3.73224	18.0797	-2.2763	0.0021591	0.0026544
estExt_fgenesh1_kg.C_40174	36.9492	275.083	-2.8963	2.593e-43	3.0485e-42
estExt_fgenesh1_kg.C_40179	52.8113	544.529	-3.3661	5.7524e-97	1.6817e-95
estExt_fgenesh1_kg.C_40185	58.5962	11.3727	2.3652	9.1328e-10	2.5575e-09
estExt_fgenesh1_kg.C_40186	397.111	1679.47	-2.0804	1.0215e-170	6.9994e-169
estExt_fgenesh1_kg.C_40188	409.427	922.355	-1.1717	2.8425e-39	3.0477e-38
estExt_fgenesh1_kg.C_40189	19.9675	88.2599	-2.1441	7.2837e-11	2.2415e-10
estExt_fgenesh1_kg.C_40199	139.773	61.0432	1.1952	1.271e-09	3.5143e-09
estExt_fgenesh1_kg.C_40212	84.5353	542.487	-2.682	5.1777e-77	1.2207e-75
estExt_fgenesh1_kg.C_40218	5103.1	91.9536	5.7943	0	0
estExt_fgenesh1_kg.C_40222	0	71.8327	-7.1666	2.0786e-17	9.4851e-17
estExt_fgenesh1_kg.C_40232	944.631	2620.48	-1.472	1.3255e-158	7.5489e-157
estExt_fgenesh1_kg.C_40249	17.3549	40.5335	-1.2238	0.004311	0.0049724
estExt_fgenesh1_kg.C_40251	36.7626	6.99858	2.3931	1.0506e-06	2.1488e-06
estExt_fgenesh1_kg.C_40255	147.05	401.835	-1.4503	3.2482e-25	2.1356e-24
estExt_fgenesh1_kg.C_40258	34.7099	138.319	-1.9946	8.5237e-15	3.395e-14
estExt_fgenesh1_kg.C_40320	190.904	607.127	-1.6691	4.0025e-46	5.1776e-45
estExt_fgenesh1_kg.C_40330	35.0831	1.26363	4.7951	6.2507e-10	1.7788e-09
estExt_fgenesh1_kg.C_40332	404.948	35.8677	3.497	3.379e-83	8.5651e-82
estExt_fgenesh1_kg.C_40384	159.927	369.272	-1.2073	1.6624e-17	7.682e-17
estExt_fgenesh1_kg.C_40398	303.805	78.7341	1.9481	1.4565e-35	1.4353e-34
estExt_fgenesh1_kg.C_40403	38.2555	17.7881	1.1048	0.0027019	0.0032569
estExt_fgenesh1_kg.C_40427	47.3995	3818.5	-6.332	0	0
estExt_fgenesh1_kg.C_40443	1097.84	174.673	2.6519	1.3835e-174	1.0112e-172
estExt_fgenesh1_kg.C_40451	59.5293	148.525	-1.319	5.6182e-09	1.4501e-08
estExt_fgenesh1_kg.C_40467	14.3691	62.5984	-2.1232	5.0326e-08	1.1942e-07
estExt_fgenesh1_kg.C_40468	10.4503	55.8915	-2.4191	2.074e-08	5.0868e-08
estExt_fgenesh1_kg.C_40511	424.729	85.8299	2.307	1.8588e-59	3.3545e-58
estExt_fgenesh1_kg.C_40522	25.006	83.1082	-1.7327	5.7294e-08	1.3479e-07
estExt_fgenesh1_kg.C_40528	122.604	8.16501	3.9084	2.582e-28	1.9289e-27
estExt_fgenesh1_kg.C_40536	49.6388	20.2181	1.2958	0.00012659	0.00019519
estExt_fgenesh1_kg.C_40556	46.6531	6.80418	2.7775	2.8398e-09	7.5703e-09
estExt_fgenesh1_kg.C_40568	15.1156	64.4453	-2.092	4.3839e-08	1.0437e-07
estExt_fgenesh1_kg.C_40578	1190.59	564.066	1.0777	9.7936e-61	1.8512e-59
estExt_fgenesh1_kg.C_40584	49.4522	116.935	-1.2416	9.1225e-07	1.8844e-06
estExt_fgenesh1_kg.C_40587	32.4705	472.113	-3.8619	6.2452e-94	1.79e-92
estExt_fgenesh1_kg.C_50004	2.61257	25.6615	-3.2961	7.0189e-06	1.2922e-05
estExt_fgenesh1_kg.C_50007	4.10547	23.523	-2.5185	0.00019356	0.0002895
estExt_fgenesh1_kg.C_50008	2.79918	15.9412	-2.5097	0.0021993	0.0027016
estExt_fgenesh1_kg.C_50031	67.367	193.433	-1.5217	7.2691e-14	2.7222e-13
estExt_fgenesh1_kg.C_50032	41.6145	87.7739	-1.0767	0.00017792	0.00026821
estExt_fgenesh1_kg.C_50037	20.5273	89.8152	-2.1294	6.0946e-11	1.8901e-10
estExt_fgenesh1_kg.C_50050	25.5659	3.9853	2.6815	1.5472e-05	2.726e-05
estExt_fgenesh1_kg.C_50051	621.045	1353.06	-1.1235	7.7533e-53	1.2057e-51
estExt_fgenesh1_kg.C_50059	147.05	589.825	-2.004	3.6253e-58	6.3592e-57
estExt_fgenesh1_kg.C_50067	33.217	100.41	-1.5959	2.1594e-08	5.2873e-08
estExt_fgenesh1_kg.C_50107	9.144	31.688	-1.793	0.00058551	0.00080742
estExt_fgenesh1_kg.C_50128	2.23935	40.3391	-4.171	7.1243e-10	2.0182e-09
estExt_fgenesh1_kg.C_50146	19.9675	98.1746	-2.2977	6.4097e-13	2.2778e-12
estExt_fgenesh1_kg.C_50147	11.57	59.2936	-2.3575	1.3374e-08	3.3323e-08
estExt_fgenesh1_kg.C_50150	45.1602	14.6776	1.6214	1.9953e-05	3.475e-05
estExt_fgenesh1_kg.C_50205	247.075	525.574	-1.0889	1.8897e-20	1.013e-19
estExt_fgenesh1_kg.C_50208	256.778	694.804	-1.4361	9.9641e-42	1.1262e-40
estExt_fgenesh1_kg.C_50233	31.9107	106.048	-1.7326	8.7766e-10	2.4624e-09
estExt_fgenesh1_kg.C_50256	821.28	377.924	1.1198	8.8088e-45	1.0851e-43
estExt_fgenesh1_kg.C_50271	61.2088	1.94405	4.9766	2.227e-16	9.6597e-16
estExt_fgenesh1_kg.C_50283	177.841	501.565	-1.4958	1.4077e-32	1.2573e-31
estExt_fgenesh1_kg.C_50296	319.48	818.543	-1.3573	1.2083e-44	1.4719e-43
estExt_fgenesh1_kg.C_50297	163.659	71.5411	1.1938	5.2346e-11	1.6338e-10
estExt_fgenesh1_kg.C_50310	604.25	208.694	1.5338	4.4149e-51	6.5629e-50
estExt_fgenesh1_kg.C_50312	95.1722	468.225	-2.2986	1.2814e-55	2.1286e-54
estExt_fgenesh1_kg.C_50327	49.4522	156.204	-1.6593	6.0951e-13	2.1713e-12
estExt_fgenesh1_kg.C_50336	73.5252	149.595	-1.0247	2.9096e-06	5.6233e-06
estExt_fgenesh1_kg.C_50343	148.73	404.46	-1.4433	3.5038e-25	2.2968e-24
estExt_fgenesh1_kg.C_50391	402.523	101.285	1.9906	9.2432e-48	1.2667e-46
estExt_fgenesh1_kg.C_50457	422.863	183.227	1.2066	2.0935e-26	1.4412e-25
estExt_fgenesh1_kg.C_50490	135.854	386.672	-1.5091	7.8002e-26	5.3115e-25
estExt_fgenesh1_kg.C_50506	50.7585	176.714	-1.7997	3.8841e-16	1.6617e-15
estExt_fgenesh1_kg.C_50508	301.565	885.321	-1.5537	1.3652e-59	2.4842e-58
estExt_fgenesh1_kg.C_60006	0	8.26222	-5.4684	0.0033196	0.0039334
estExt_fgenesh1_kg.C_60010	96.4785	46.3656	1.0572	3.9785e-06	7.5626e-06
estExt_fgenesh1_kg.C_60034	30.791	7.679	2.0035	5.5556e-05	9.0839e-05
estExt_fgenesh1_kg.C_60045	19.4077	52.1978	-1.4274	0.00022418	0.00033179
estExt_fgenesh1_kg.C_60068	7.6511	53.6558	-2.81	2.0303e-09	5.479e-09
estExt_fgenesh1_kg.C_60072	0	9.72025	-4.7029	0.0018152	0.002273
estExt_fgenesh1_kg.C_60113	97.0384	198.099	-1.0296	6.4541e-08	1.5087e-07
estExt_fgenesh1_kg.C_60125	0	9.23424	-4.207	0.003113	0.0037029
estExt_fgenesh1_kg.C_60135	1020.21	262.252	1.9598	4.9033e-116	1.7481e-114
estExt_fgenesh1_kg.C_60174	41.0547	83.2054	-1.0191	0.00051968	0.00072278
estExt_fgenesh1_kg.C_60178	156.194	1065.15	-2.7696	8.4138e-155	4.5552e-153
estExt_fgenesh1_kg.C_60195	55.2372	7.4846	2.8836	4.6746e-11	1.4653e-10
estExt_fgenesh1_kg.C_60196	31.1642	66.3893	-1.0911	0.00096905	0.0012796
estExt_fgenesh1_kg.C_60214	2.42596	31.1048	-3.6805	2.1782e-07	4.8217e-07
estExt_fgenesh1_kg.C_60220	139.026	335.932	-1.2728	1.8585e-17	8.5611e-17
estExt_fgenesh1_kg.C_60227	1.86612	27.9943	-3.907	4.9894e-07	1.0601e-06
estExt_fgenesh1_kg.C_60248	63.6348	27.5083	1.2099	3.5865e-05	6.0007e-05
estExt_fgenesh1_kg.C_60267	16.0487	4.08251	1.9749	0.003918	0.0045574
estExt_fgenesh1_kg.C_60273	147.05	414.374	-1.4946	3.6049e-27	2.5746e-26
estExt_fgenesh1_kg.C_60321	111.221	46.9488	1.2443	2.4864e-08	6.0474e-08
estExt_fgenesh1_kg.C_60359	65.6875	319.894	-2.2839	2.9824e-38	3.1363e-37
estExt_fgenesh1_kg.C_60366	46.8397	113.63	-1.2785	6.9193e-07	1.4497e-06
estExt_fgenesh1_kg.C_60368	33.217	11.5671	1.5219	0.00045534	0.00064
estExt_fgenesh1_kg.C_60371	51.6916	21.579	1.2603	0.00012558	0.00019384
estExt_fgenesh1_kg.C_60377	79.6834	430.121	-2.4324	6.7288e-55	1.0969e-53
estExt_fgenesh1_kg.C_60383	220.016	33.4377	2.7181	2.5719e-37	2.6352e-36
estExt_fgenesh1_kg.C_60397	2623.58	1128.72	1.2169	1.1512e-156	6.3107e-155
estExt_fgenesh1_kg.C_60400	1940.95	117.712	4.0434	0	0
estExt_fgenesh1_kg.C_60409	46.2798	177.589	-1.9401	6.6124e-18	3.1349e-17
estExt_fgenesh1_kg.C_60413	75.5779	27.6055	1.453	3.0009e-07	6.5537e-07
estExt_fgenesh1_kg.C_60420	111.034	264.294	-1.2511	1.0814e-13	4.0155e-13
estExt_fgenesh1_kg.C_60431	65.5009	23.7174	1.4656	1.6035e-06	3.2211e-06
estExt_fgenesh1_kg.C_60442	115.513	17.2049	2.7472	1.4331e-20	7.7586e-20
estExt_fgenesh1_kg.C_60443	52.8113	14.7748	1.8377	5.6346e-07	1.1885e-06
estExt_fgenesh1_kg.C_70023	883.982	2848.52	-1.6881	2.5425e-213	2.2299e-211
estExt_fgenesh1_kg.C_70027	6.53143	39.1726	-2.5844	1.0367e-06	2.1233e-06
estExt_fgenesh1_kg.C_70050	37.8823	223.371	-2.5598	4.1801e-31	3.5456e-30
estExt_fgenesh1_kg.C_70090	78.937	38.2978	1.0434	3.5929e-05	6.009e-05
estExt_fgenesh1_kg.C_70102	42.9208	207.722	-2.2749	2.6476e-25	1.7485e-24
estExt_fgenesh1_kg.C_70109	118.126	47.3376	1.3193	2.1188e-09	5.7038e-09
estExt_fgenesh1_kg.C_70123	5.41175	22.065	-2.0276	0.0017191	0.002162
estExt_fgenesh1_kg.C_70138	25.006	81.1641	-1.6986	1.2733e-07	2.8826e-07
estExt_fgenesh1_kg.C_70147	241.849	54.239	2.1567	3.6581e-32	3.1955e-31
estExt_fgenesh1_kg.C_70148	38.6287	88.1627	-1.1905	3.9638e-05	6.5818e-05
estExt_fgenesh1_kg.C_70170	149.476	337.779	-1.1762	1.73e-15	7.1571e-15
estExt_fgenesh1_kg.C_70185	13.9959	146.873	-3.3915	1.3125e-27	9.498e-27
estExt_fgenesh1_kg.C_70211	79.3102	359.261	-2.1795	2.6663e-40	2.9304e-39
estExt_fgenesh1_kg.C_70216	119.245	56.3775	1.0807	1.8705e-07	4.1723e-07
estExt_fgenesh1_kg.C_70240	96.4785	39.9502	1.272	1.3356e-07	3.0207e-07
estExt_fgenesh1_kg.C_70241	30.0446	127.821	-2.089	1.3346e-14	5.2255e-14
estExt_fgenesh1_kg.C_70242	0	9.52585	-3.6737	0.004151	0.0048044
estExt_fgenesh1_kg.C_70258	18.8478	4.66572	2.0142	0.0015565	0.0019741
estExt_fgenesh1_kg.C_70298	226.734	103.812	1.127	1.2583e-13	4.6447e-13
estExt_fgenesh1_kg.C_70314	105.623	229.981	-1.1226	2.9623e-10	8.6893e-10
estExt_fgenesh1_kg.C_70323	44.2271	13.3167	1.7317	1.0456e-05	1.8839e-05
estExt_fgenesh1_kg.C_70325	38.4421	107.312	-1.481	4.9533e-08	1.176e-07
estExt_fgenesh1_kg.C_70333	228.227	535.392	-1.2301	1.9529e-25	1.3035e-24
estExt_fgenesh1_kg.C_80031	6.53143	115.282	-4.1416	2.5601e-25	1.6959e-24
estExt_fgenesh1_kg.C_80033	102.45	771.788	-2.9133	6.1547e-119	2.2681e-117
estExt_fgenesh1_kg.C_80040	21.647	111.103	-2.3597	7.1745e-15	2.8654e-14
estExt_fgenesh1_kg.C_80048	106.369	462.101	-2.1191	1.6908e-49	2.439e-48
estExt_fgenesh1_kg.C_80049	50.7585	156.593	-1.6253	1.3181e-12	4.5802e-12
estExt_fgenesh1_kg.C_80059	556.851	267.21	1.0593	1.2577e-28	9.5756e-28
estExt_fgenesh1_kg.C_80061	115.326	234.161	-1.0218	5.3425e-09	1.3798e-08
estExt_fgenesh1_kg.C_80070	88.4542	11.3727	2.9594	3.505e-17	1.5879e-16
estExt_fgenesh1_kg.C_80075	109.541	19.1489	2.5161	4.8159e-18	2.2931e-17
estExt_fgenesh1_kg.C_80090	30.6044	0	5.7136	4.8727e-09	1.2643e-08
estExt_fgenesh1_kg.C_80093	11.57	53.5586	-2.2107	2.2239e-07	4.9156e-07
estExt_fgenesh1_kg.C_80118	38.8153	13.5112	1.5225	0.00015025	0.00022926
estExt_fgenesh1_kg.C_80123	144.251	59.0992	1.2874	7.8155e-11	2.3984e-10
estExt_fgenesh1_kg.C_80141	82.6692	41.0195	1.011	3.6059e-05	6.0286e-05
estExt_fgenesh1_kg.C_80147	454.587	178.269	1.3505	6.9918e-33	6.3218e-32
estExt_fgenesh1_kg.C_80158	637.094	299.773	1.0876	9.9254e-34	9.2805e-33
estExt_fgenesh1_kg.C_80168	172.803	359.844	-1.0582	7.9073e-14	2.9511e-13
estExt_fgenesh1_kg.C_80172	262.19	121.989	1.1039	4.1883e-15	1.6943e-14
estExt_fgenesh1_kg.C_80177	81.1763	184.685	-1.1859	3.0637e-09	8.1131e-09
estExt_fgenesh1_kg.C_80452	3.73224	20.7041	-2.4718	0.00054542	0.00075618
estExt_fgenesh1_kg.C_80456	170.75	384.339	-1.1705	2.8111e-17	1.2801e-16
estExt_fgenesh1_kg.C_80458	228.227	88.8431	1.3611	1.7553e-17	8.1027e-17
estExt_fgenesh1_kg.C_80482	158.061	339.237	-1.1018	5.2631e-14	1.988e-13
estExt_fgenesh1_kg.C_80483	102.637	39.9502	1.3613	1.1544e-08	2.8928e-08
estExt_fgenesh1_kg.C_80503	67.1804	339.626	-2.3378	1.104e-41	1.2446e-40
estExt_fgenesh1_kg.C_80505	19.7809	202.376	-3.3549	4.6028e-37	4.6832e-36
estExt_fgenesh1_kg.C_80514	10.0771	67.8474	-2.7512	2.6746e-11	8.5364e-11
estExt_fgenesh1_kg.C_80530	80.9897	6.22096	3.7025	1.1804e-18	5.8094e-18
estExt_fgenesh1_kg.C_80538	148.357	712.106	-2.263	5.3144e-82	1.3242e-80
estExt_fgenesh1_kg.C_80541	26.8722	82.039	-1.6102	3.4665e-07	7.5181e-07
estExt_fgenesh1_kg.C_80548	53.1845	137.542	-1.3708	6.9273e-09	1.7765e-08
estExt_fgenesh1_kg.C_90016	818.481	62.5984	3.7088	4.4309e-173	3.1854e-171
estExt_fgenesh1_kg.C_90038	63.2615	144.637	-1.193	1.3368e-07	3.0217e-07
estExt_fgenesh1_kg.C_90043	53.3711	111.589	-1.0641	2.898e-05	4.9087e-05
estExt_fgenesh1_kg.C_90054	3595.64	960.653	1.9042	0	0
estExt_fgenesh1_kg.C_90059	5.59837	216.276	-5.2717	1.0503e-50	1.5456e-49
estExt_fgenesh1_kg.C_90064	6.90465	389.782	-5.819	6.6808e-91	1.8543e-89
estExt_fgenesh1_kg.C_90065	102.45	638.621	-2.64	9.7123e-89	2.662e-87
estExt_fgenesh1_kg.C_90067	75.7646	36.1593	1.0672	3.8578e-05	6.4154e-05
estExt_fgenesh1_kg.C_90068	229.906	22.1622	3.3749	8.5139e-47	1.1246e-45
estExt_fgenesh1_kg.C_90086	96.1053	40.2419	1.2559	1.8265e-07	4.0802e-07
estExt_fgenesh1_kg.C_90099	259.204	119.851	1.1129	4.137e-15	1.6767e-14
estExt_fgenesh1_kg.C_90105	995.949	486.207	1.0345	3.2691e-48	4.5512e-47
estExt_fgenesh1_kg.C_90115	394.312	45.0048	3.1312	2.2084e-74	5.0705e-73
estExt_fgenesh1_kg.C_90126	4.10547	101.771	-4.6316	8.3378e-24	5.1138e-23
estExt_fgenesh1_kg.C_90145	101.144	5.34614	4.2418	1.2013e-24	7.6462e-24
estExt_fgenesh1_kg.C_90148	23.5131	106.34	-2.1771	5.0249e-13	1.8062e-12
estExt_fgenesh1_kg.C_90158	144.811	41.5055	1.8028	2.726e-16	1.1743e-15
estExt_fgenesh1_kg.C_90160	48.146	147.067	-1.611	8.7325e-12	2.8902e-11
estExt_fgenesh1_kg.C_90180	6.34482	39.0754	-2.6226	8.6257e-07	1.7834e-06
estExt_fgenesh1_kg.C_90181	482.579	169.91	1.506	3.497e-40	3.8243e-39
estExt_fgenesh1_kg.C_90219	121.858	307.16	-1.3338	2.6653e-17	1.215e-16
estExt_fgenesh1_kg.C_90242	87.1479	25.7587	1.7584	4.1407e-10	1.1993e-09
estExt_fgenesh1_kg.C_90261	85.2818	201.792	-1.2426	1.0883e-10	3.3073e-10
estExt_fgenesh1_kg.C_90281	85.0952	338.751	-1.9931	6.6918e-34	6.2973e-33
estExt_fgenesh1_kg.C_90282	187.918	6.99858	4.7469	2.5246e-46	3.2949e-45
estExt_fgenesh1_kg.C_90294	1227.35	5472.02	-2.1565	0	0
estExt_fgenesh1_kg.C_90315	785.078	60.2656	3.7034	6.0927e-166	3.9291e-164
estExt_fgenesh1_kg.C_90351	45.1602	152.9	-1.7595	9.5649e-14	3.5577e-13
estExt_fgenesh1_pg.C_100027	79.87	229.495	-1.5227	3.4887e-16	1.4955e-15
estExt_fgenesh1_pg.C_100043	232.146	111.88	1.0531	9.6867e-13	3.3983e-12
estExt_fgenesh1_pg.C_100050	106.929	323.976	-1.5992	7.2132e-24	4.4302e-23
estExt_fgenesh1_pg.C_10030	22.2069	51.809	-1.2222	0.0012661	0.0016412
estExt_fgenesh1_pg.C_10180	570.1	0	10.933	6.2733e-84	1.6088e-82
estExt_fgenesh1_pg.C_10229	8.77077	37.0342	-2.0781	3.6103e-05	6.0335e-05
estExt_fgenesh1_pg.C_10265	54.3042	251.269	-2.2101	3.3562e-29	2.6662e-28
estExt_fgenesh1_pg.C_10373	22.9533	1.55524	3.8835	1.8836e-06	3.7495e-06
estExt_fgenesh1_pg.C_10391	143.318	60.46	1.2452	2.436e-10	7.1887e-10
estExt_fgenesh1_pg.C_10766	110.101	348.86	-1.6638	4.2546e-27	3.0289e-26
estExt_fgenesh1_pg.C_10785	10.6369	79.4145	-2.9003	1.1769e-13	4.3517e-13
estExt_fgenesh1_pg.C_10800	54.4908	337.973	-2.6328	1.1255e-47	1.5375e-46
estExt_fgenesh1_pg.C_10837	45.72	108.381	-1.2452	2.152e-06	4.2471e-06
estExt_fgenesh1_pg.C_10930	29.858	6.41537	2.2185	2.4829e-05	4.2633e-05
estExt_fgenesh1_pg.C_110033	17.5415	91.8564	-2.3886	1.0047e-12	3.5221e-12
estExt_fgenesh1_pg.C_11005	40.8681	89.4263	-1.1297	7.7794e-05	0.00012405
estExt_fgenesh1_pg.C_110098	87.5211	216.47	-1.3065	2.9785e-12	1.011e-11
estExt_fgenesh1_pg.C_11014	288.502	775.482	-1.4265	6.9534e-46	8.9421e-45
estExt_fgenesh1_pg.C_11149	31.9107	356.345	-3.4812	5.9965e-66	1.2118e-64
estExt_fgenesh1_pg.C_11231	54.1175	193.044	-1.8348	6.0126e-18	2.8536e-17
estExt_fgenesh1_pg.C_11280	68.6733	31.4936	1.1247	4.6617e-05	7.6854e-05
estExt_fgenesh1_pg.C_11386	72.4055	172.34	-1.2511	1.9746e-09	5.3484e-09
estExt_fgenesh1_pg.C_11576	9.51722	122.086	-3.6812	9.6056e-25	6.1494e-24
estExt_fgenesh1_pg.C_11699	67.1804	33.0489	1.0234	0.00017127	0.00025881
estExt_fgenesh1_pg.C_11741	10.2637	112.755	-3.4576	6.5604e-22	3.7314e-21
estExt_fgenesh1_pg.C_20027	185.679	62.2096	1.5776	2.0227e-17	9.2493e-17
estExt_fgenesh1_pg.C_20083	52.438	439.939	-3.0686	2.8572e-72	6.4255e-71
estExt_fgenesh1_pg.C_20216	13.2495	93.3144	-2.8162	2.4527e-15	1.008e-14
estExt_fgenesh1_pg.C_20295	412.6	107.895	1.9351	2.6616e-47	3.5585e-46
estExt_fgenesh1_pg.C_20350	1074.33	6.90138	7.2823	7.6445e-247	9.5781e-245
estExt_fgenesh1_pg.C_20416	236.811	497.774	-1.0718	6.0791e-19	3.0642e-18
estExt_fgenesh1_pg.C_20566	53.7443	4.17971	3.6846	7.478e-13	2.6361e-12
estExt_fgenesh1_pg.C_20572	12.503	152.608	-3.6095	4.4993e-30	3.7157e-29
estExt_fgenesh1_pg.C_20597	1294.16	71.9299	4.1693	8.5157e-292	1.3831e-289
estExt_fgenesh1_pg.C_20846	35.4563	126.947	-1.8401	2.299e-12	7.8641e-12
estExt_fgenesh1_pg.C_30014	12.1298	49.7677	-2.0367	2.3265e-06	4.577e-06
estExt_fgenesh1_pg.C_30034	6.71804	255.934	-5.2516	1.2616e-59	2.3149e-58
estExt_fgenesh1_pg.C_30132	63.4482	245.922	-1.9546	1.9937e-24	1.2472e-23
estExt_fgenesh1_pg.C_30162	91.8132	189.448	-1.045	8.3614e-08	1.9278e-07
estExt_fgenesh1_pg.C_30176	86.9613	32.0768	1.4388	4.795e-08	1.1397e-07
estExt_fgenesh1_pg.C_30231	11.57	65.8061	-2.5078	5.0236e-10	1.4399e-09
estExt_fgenesh1_pg.C_30461	44.2271	124.128	-1.4888	3.8706e-09	1.0146e-08
estExt_fgenesh1_pg.C_30520	78.0039	171.563	-1.1371	3.697e-08	8.8689e-08
estExt_fgenesh1_pg.C_30556	112.9	34.0209	1.7306	1.9339e-12	6.662e-12
estExt_fgenesh1_pg.C_30588	35.8295	7.7762	2.204	4.1975e-06	7.9375e-06
estExt_fgenesh1_pg.C_30768	73.7118	36.8398	1.0006	0.00010824	0.00016934
estExt_fgenesh1_pg.C_30770	297.646	140.263	1.0855	1.4453e-16	6.3319e-16
estExt_fgenesh1_pg.C_30778	2337.88	637.552	1.8746	2.1504e-249	2.7736e-247
estExt_fgenesh1_pg.C_30779	32.0973	64.6397	-1.01	0.0024186	0.0029462
estExt_fgenesh1_pg.C_30887	92.9329	273.917	-1.5595	1.0801e-19	5.5724e-19
estExt_fgenesh1_pg.C_30907	263.683	527.713	-1.0009	8.2118e-18	3.8597e-17
estExt_fgenesh1_pg.C_31111	15.4888	40.1447	-1.374	0.0017156	0.0021582
estExt_fgenesh1_pg.C_31137	69.2331	19.0517	1.8615	7.6725e-09	1.9604e-08
estExt_fgenesh1_pg.C_31296	16.0487	60.1684	-1.9066	7.2058e-07	1.5076e-06
estExt_fgenesh1_pg.C_31387	188.292	75.9152	1.3105	5.2587e-14	1.988e-13
estExt_fgenesh1_pg.C_40065	4.47869	19.9265	-2.1535	0.0019054	0.0023738
estExt_fgenesh1_pg.C_40112	1.86612	18.1769	-3.284	0.00015991	0.00024282
estExt_fgenesh1_pg.C_40131	71.2859	16.9132	2.0755	3.7229e-10	1.0826e-09
estExt_fgenesh1_pg.C_40418	10.8235	47.4348	-2.1318	1.9613e-06	3.8901e-06
estExt_fgenesh1_pg.C_40452	22.9533	70.2774	-1.6144	2.2873e-06	4.506e-06
estExt_fgenesh1_pg.C_40602	14.1825	39.5614	-1.48	0.00093662	0.0012398
estExt_fgenesh1_pg.C_40640	1051.19	223.76	2.232	3.7984e-139	1.7534e-137
estExt_fgenesh1_pg.C_40660	97.9714	41.8943	1.2256	2.2745e-07	5.0199e-07
estExt_fgenesh1_pg.C_40706	46.4664	272.653	-2.5528	1.778e-37	1.8303e-36
estExt_fgenesh1_pg.C_40828	201.355	95.2585	1.0798	1.3022e-11	4.2395e-11
estExt_fgenesh1_pg.C_40918	16.2353	47.2404	-1.5409	0.00018771	0.00028153
estExt_fgenesh1_pg.C_41030	26.8722	95.4529	-1.8287	1.4035e-09	3.8564e-09
estExt_fgenesh1_pg.C_41036	172.243	9.13704	4.2366	9.0316e-41	9.9763e-40
estExt_fgenesh1_pg.C_41146	55.6104	25.9531	1.0994	0.00031329	0.00045342
estExt_fgenesh1_pg.C_41148	78.937	7.19299	3.456	1.9955e-17	9.1441e-17
estExt_fgenesh1_pg.C_50019	8.77077	0	4.1327	0.0027165	0.00327
estExt_fgenesh1_pg.C_50103	7.27788	72.1243	-3.3089	4.4855e-14	1.7031e-13
estExt_fgenesh1_pg.C_50192	40.3082	4.95733	3.0234	9.2009e-09	2.3363e-08
estExt_fgenesh1_pg.C_50473	70.5394	22.6482	1.639	7.9071e-08	1.8298e-07
estExt_fgenesh1_pg.C_50526	12.8762	109.353	-3.0862	2.5047e-19	1.2772e-18
estExt_fgenesh1_pg.C_50660	329.557	93.4117	1.8189	2.0872e-35	2.0477e-34
estExt_fgenesh1_pg.C_50662	333.663	107.798	1.6301	2.7044e-31	2.3073e-30
estExt_fgenesh1_pg.C_50876	26.1257	55.0166	-1.0744	0.0030577	0.0036447
estExt_fgenesh1_pg.C_50957	17.5415	153.483	-3.1292	8.0397e-27	5.6141e-26
estExt_fgenesh1_pg.C_51020	30.6044	61.3348	-1.003	0.0033272	0.0039413
estExt_fgenesh1_pg.C_51023	94.799	204.028	-1.1058	4.7752e-09	1.2406e-08
estExt_fgenesh1_pg.C_51041	9.144	0	4.1928	0.0021219	0.0026131
estExt_fgenesh1_pg.C_51075	26.8722	72.3187	-1.4283	1.3882e-05	2.4616e-05
estExt_fgenesh1_pg.C_60013	0	9.62305	-4.6884	0.0019267	0.0023969
estExt_fgenesh1_pg.C_60176	5.22514	121.503	-4.5394	7.2818e-28	5.3399e-27
estExt_fgenesh1_pg.C_60201	25.3793	65.4173	-1.366	6.7989e-05	0.00010941
estExt_fgenesh1_pg.C_60310	29.6713	79.0257	-1.4133	6.687e-06	1.2352e-05
estExt_fgenesh1_pg.C_60385	89.5739	207.722	-1.2135	1.4086e-10	4.2309e-10
estExt_fgenesh1_pg.C_60439	19.7809	54.4334	-1.4604	0.00012327	0.00019055
estExt_fgenesh1_pg.C_60511	141.452	8.26222	4.0976	3.0259e-33	2.7935e-32
estExt_fgenesh1_pg.C_60533	212.551	78.9285	1.4292	1.98e-17	9.0921e-17
estExt_fgenesh1_pg.C_60578	9.33061	55.7943	-2.5801	5.7543e-09	1.4844e-08
estExt_fgenesh1_pg.C_60760	15915.2	2580.24	2.6248	0	0
estExt_fgenesh1_pg.C_70022	55.6104	24.5922	1.1772	0.00015216	0.00023187
estExt_fgenesh1_pg.C_70456	55.9837	138.028	-1.3019	2.7626e-08	6.6896e-08
estExt_fgenesh1_pg.C_70715	0	134.528	-7.9087	1.5122e-29	1.2235e-28
estExt_fgenesh1_pg.C_80185	43.1074	132.39	-1.6188	7.9868e-11	2.4447e-10
estExt_fgenesh1_pg.C_80253	3332.89	238.438	3.8051	0	0
estExt_fgenesh1_pg.C_80303	443.764	185.171	1.2609	2.5397e-29	2.0213e-28
estExt_fgenesh1_pg.C_80369	37.5091	84.955	-1.1795	6.3023e-05	0.00010206
estExt_fgenesh1_pg.C_80370	967.211	51.1285	4.2416	1.8106e-220	1.7261e-218
estExt_fgenesh1_pg.C_80522	19.2211	44.13	-1.1991	0.0034352	0.0040561
estExt_fgenesh1_pg.C_80536	30.6044	8.74823	1.8067	0.00016471	0.00024958
estExt_fgenesh1_pg.C_80629	3.73224	62.404	-4.0635	2.8698e-14	1.1039e-13
estExt_fgenesh1_pg.C_80710	28.9249	123.739	-2.0969	3.0027e-14	1.151e-13
estExt_fgenesh1_pg.C_80729	24.6328	1.16643	4.4004	3.3869e-07	7.3599e-07
estExt_fgenesh1_pg.C_90091	52.0648	13.9	1.9052	3.7397e-07	8.0706e-07
estExt_fgenesh1_pg.C_90185	195.943	31.1048	2.6552	1.1006e-32	9.9103e-32
estExt_fgenesh1_pg.C_90223	140.706	29.8412	2.2373	3.6602e-20	1.9339e-19
estExt_fgenesh1_pg.C_90375	211.058	14.872	3.827	6.3441e-47	8.4305e-46
estExt_fgenesh1_pg.C_90623	48.146	17.5937	1.4524	4.3525e-05	7.1973e-05
estExt_fgenesh1_pg.C_90627	64.5678	30.3272	1.0902	0.00011359	0.00017708
estExt_fgenesh1_pm.C_10002	24.2596	81.9417	-1.756	5.2257e-08	1.238e-07
estExt_fgenesh1_pm.C_100084	154.888	356.345	-1.202	7.8746e-17	3.4881e-16
estExt_fgenesh1_pm.C_100140	47.3995	136.861	-1.5298	2.6019e-10	7.663e-10
estExt_fgenesh1_pm.C_100177	40.6815	114.407	-1.4917	1.4852e-08	3.686e-08
estExt_fgenesh1_pm.C_100191	19.5943	101.965	-2.3796	6.6738e-14	2.5035e-13
estExt_fgenesh1_pm.C_10054	27.6186	68.9166	-1.3192	7.1849e-05	0.00011529
estExt_fgenesh1_pm.C_10076	17.1683	498.26	-4.8591	7.9045e-112	2.6871e-110
estExt_fgenesh1_pm.C_10131	74.8315	323.587	-2.1124	4.8869e-35	4.7517e-34
estExt_fgenesh1_pm.C_10195	38.2555	221.039	-2.5306	2.1182e-30	1.7626e-29
estExt_fgenesh1_pm.C_10207	166.458	70.5691	1.2381	1.0823e-11	3.5605e-11
estExt_fgenesh1_pm.C_10234	555.918	275.861	1.0109	8.717e-27	6.0677e-26
estExt_fgenesh1_pm.C_10235	32.0973	9.23424	1.7974	0.00012011	0.00018619
estExt_fgenesh1_pm.C_10280	40.8681	2.43006	4.0719	1.1467e-10	3.4727e-10
estExt_fgenesh1_pm.C_10291	30.2312	270.612	-3.1621	1.9084e-46	2.4981e-45
estExt_fgenesh1_pm.C_10323	67.9268	162.425	-1.2577	4.8751e-09	1.2643e-08
estExt_fgenesh1_pm.C_10383	35.4563	9.33144	1.9259	2.4238e-05	4.1682e-05
estExt_fgenesh1_pm.C_10492	89.7605	204.903	-1.1908	3.6874e-10	1.073e-09
estExt_fgenesh1_pm.C_10715	184	87.4823	1.0726	1.2065e-10	3.6465e-10
estExt_fgenesh1_pm.C_10745	68.4867	27.7027	1.3058	5.9886e-06	1.1147e-05
estExt_fgenesh1_pm.C_10770	55.9837	225.218	-2.0082	2.5427e-23	1.5401e-22
estExt_fgenesh1_pm.C_10826	171.123	85.0522	1.0086	2.9634e-09	7.8713e-09
estExt_fgenesh1_pm.C_10999	38.2555	199.848	-2.3852	7.9881e-26	5.4311e-25
estExt_fgenesh1_pm.C_110019	30.0446	304.536	-3.3414	1.0698e-54	1.7376e-53
estExt_fgenesh1_pm.C_110021	193.703	1209.39	-2.6424	1.7095e-166	1.1189e-164
estExt_fgenesh1_pm.C_110037	15.6754	40.3391	-1.3637	0.001788	0.0022435
estExt_fgenesh1_pm.C_11052	82.8558	601.587	-2.8601	2.3388e-91	6.5328e-90
estExt_fgenesh1_pm.C_11163	61.7686	153.969	-1.3177	3.0581e-09	8.1031e-09
estExt_fgenesh1_pm.C_11205	100.771	35.6733	1.4982	1.5286e-09	4.1871e-09
estExt_fgenesh1_pm.C_11312	32.8437	83.983	-1.3545	7.4213e-06	1.3634e-05
estExt_fgenesh1_pm.C_11482	10.2637	59.0019	-2.5232	3.4245e-09	9.0303e-09
estExt_fgenesh1_pm.C_20086	209.006	97.5914	1.0987	2.8692e-12	9.7536e-12
estExt_fgenesh1_pm.C_20090	95.3588	209.374	-1.1346	1.2834e-09	3.5463e-09
estExt_fgenesh1_pm.C_20108	169.444	52.1978	1.6987	1.5938e-17	7.3806e-17
estExt_fgenesh1_pm.C_20165	294.847	85.3438	1.7886	3.2344e-31	2.7541e-30
estExt_fgenesh1_pm.C_20204	686.546	179.047	1.939	1.0695e-77	2.5352e-76
estExt_fgenesh1_pm.C_20368	177.841	568.343	-1.6762	1.4732e-43	1.746e-42
estExt_fgenesh1_pm.C_30105	249.874	651.549	-1.3827	5.8525e-37	5.9272e-36
estExt_fgenesh1_pm.C_30130	142.199	326.212	-1.1979	1.8828e-15	7.7671e-15
estExt_fgenesh1_pm.C_30205	15.6754	2.43006	2.6894	0.000701	0.00095232
estExt_fgenesh1_pm.C_30218	96.4785	43.0607	1.1638	7.501e-07	1.5627e-06
estExt_fgenesh1_pm.C_30267	46.4664	401.447	-3.1109	5.4844e-67	1.1345e-65
estExt_fgenesh1_pm.C_30297	24.8194	65.6117	-1.4025	4.5511e-05	7.5142e-05
estExt_fgenesh1_pm.C_30359	30.9776	76.0124	-1.295	4.0549e-05	6.7253e-05
estExt_fgenesh1_pm.C_30371	47.7727	3.30489	3.8535	6.9431e-12	2.3066e-11
estExt_fgenesh1_pm.C_30395	25.006	61.432	-1.2967	0.00022085	0.0003272
estExt_fgenesh1_pm.C_30405	482.952	231.925	1.0582	5.2151e-25	3.3931e-24
estExt_fgenesh1_pm.C_30470	62.5151	265.363	-2.0857	1.4573e-28	1.1057e-27
estExt_fgenesh1_pm.C_30495	45.72	9.72025	2.2338	1.623e-07	3.6442e-07
estExt_fgenesh1_pm.C_30521	81.7361	170.104	-1.0574	2.851e-07	6.2417e-07
estExt_fgenesh1_pm.C_30527	226.547	66.9726	1.7582	7.178e-24	4.4148e-23
estExt_fgenesh1_pm.C_30598	45.9066	1859.97	-5.3404	0	0
estExt_fgenesh1_pm.C_30654	64.1946	17.6909	1.8594	2.7379e-08	6.6373e-08
estExt_fgenesh1_pm.C_30680	12.6896	74.6516	-2.5565	2.0855e-11	6.7051e-11
estExt_fgenesh1_pm.C_30695	399.91	150.081	1.4139	6.0774e-31	5.145e-30
estExt_fgenesh1_pm.C_30760	31.7241	367.62	-3.5346	7.9358e-69	1.6976e-67
estExt_fgenesh1_pm.C_30815	25.006	54.8222	-1.1325	0.0019332	0.0024043
estExt_fgenesh1_pm.C_30850	31.9107	86.9963	-1.4469	1.4544e-06	2.9338e-06
estExt_fgenesh1_pm.C_30851	558.53	209.569	1.4142	1.4926e-42	1.7316e-41
estExt_fgenesh1_pm.C_30853	451.788	188.767	1.259	9.2246e-30	7.519e-29
estExt_fgenesh1_pm.C_30868	55.7971	1289.29	-4.5302	4.8292e-278	7.3025e-276
estExt_fgenesh1_pm.C_31083	7.27788	73.9711	-3.3454	1.59e-14	6.2032e-14
estExt_fgenesh1_pm.C_31136	3.35902	770.136	-7.8409	1.3056e-161	7.9517e-160
estExt_fgenesh1_pm.C_40027	138.093	594.102	-2.1051	1.4238e-62	2.7384e-61
estExt_fgenesh1_pm.C_40103	22.3935	5.24894	2.093	0.00041695	0.00058963
estExt_fgenesh1_pm.C_40145	246.328	75.6236	1.7037	7.6179e-25	4.8983e-24
estExt_fgenesh1_pm.C_40284	4461.71	56.5719	6.3014	0	0
estExt_fgenesh1_pm.C_40479	18.288	84.0802	-2.2009	9.7621e-11	2.9688e-10
estExt_fgenesh1_pm.C_40488	101.517	48.1153	1.0772	1.6103e-06	3.2334e-06
estExt_fgenesh1_pm.C_40502	418.571	189.934	1.14	3.1989e-24	1.987e-23
estExt_fgenesh1_pm.C_40608	391.139	93.8977	2.0585	2.6072e-48	3.6412e-47
estExt_fgenesh1_pm.C_40617	42.361	107.117	-1.3384	5.4332e-07	1.1499e-06
estExt_fgenesh1_pm.C_40633	100.771	293.746	-1.5435	1.0905e-20	5.9555e-20
estExt_fgenesh1_pm.C_40635	95.5455	230.564	-1.2709	1.9994e-12	6.8741e-12
estExt_fgenesh1_pm.C_40644	257.525	88.8431	1.5354	9.188e-23	5.4011e-22
estExt_fgenesh1_pm.C_40683	248.754	23.4258	3.4085	7.3272e-51	1.0855e-49
estExt_fgenesh1_pm.C_40709	25.7525	138.319	-2.4252	1.0227e-18	5.0674e-18
estExt_fgenesh1_pm.C_40744	35.0831	74.846	-1.0931	0.00044934	0.00063217
estExt_fgenesh1_pm.C_40807	31.7241	454.033	-3.8391	4.9336e-90	1.3607e-88
estExt_fgenesh1_pm.C_40849	114.58	810.183	-2.8219	1.2519e-120	4.6525e-119
estExt_fgenesh1_pm.C_40888	66.6206	4.17971	3.9945	2.6897e-16	1.1598e-15
estExt_fgenesh1_pm.C_40900	31.9107	8.74823	1.867	8.5586e-05	0.0001354
estExt_fgenesh1_pm.C_40901	24.2596	1038.61	-5.42	1.9084e-237	1.9926e-235
estExt_fgenesh1_pm.C_50019	13.0629	0	7.0703	0.00019299	0.00028875
estExt_fgenesh1_pm.C_50049	60.0891	126.461	-1.0735	7.2143e-06	1.3265e-05
estExt_fgenesh1_pm.C_50121	74.6449	170.882	-1.1949	9.4624e-09	2.3972e-08
estExt_fgenesh1_pm.C_50135	47.7727	8.35942	2.5147	1.0929e-08	2.7513e-08
estExt_fgenesh1_pm.C_50200	13.4361	37.5202	-1.4816	0.0012589	0.0016329
estExt_fgenesh1_pm.C_50263	30.4178	160.287	-2.3977	3.6976e-21	2.0604e-20
estExt_fgenesh1_pm.C_50337	118.126	276.541	-1.2272	7.7508e-14	2.8952e-13
estExt_fgenesh1_pm.C_50561	1257.02	342.542	1.8757	4.5701e-135	2.0041e-133
estExt_fgenesh1_pm.C_50701	26.8722	9.03984	1.5717	0.0012705	0.0016445
estExt_fgenesh1_pm.C_50703	70.3528	322.518	-2.1967	1.0153e-36	1.0212e-35
estExt_fgenesh1_pm.C_50738	63.8214	310.271	-2.2814	4.2029e-37	4.2963e-36
estExt_fgenesh1_pm.C_50811	158.62	452.381	-1.512	4.9449e-30	4.0685e-29
estExt_fgenesh1_pm.C_50829	75.7646	29.8412	1.3442	1.1765e-06	2.3952e-06
estExt_fgenesh1_pm.C_50853	44.7869	111.88	-1.3208	4.1131e-07	8.8244e-07
estExt_fgenesh1_pm.C_50859	21.2738	438.286	-4.3647	4.2282e-94	1.2199e-92
estExt_fgenesh1_pm.C_50885	94.4258	223.177	-1.2409	1.2028e-11	3.9304e-11
estExt_fgenesh1_pm.C_60011	0	21.4818	-5.425	2.2214e-06	4.3807e-06
estExt_fgenesh1_pm.C_60018	34.15	90.1068	-1.3997	1.8352e-06	3.6647e-06
estExt_fgenesh1_pm.C_60026	53.5577	119.17	-1.1539	3.354e-06	6.4284e-06
estExt_fgenesh1_pm.C_60045	61.582	7.5818	3.0219	1.2546e-12	4.3701e-12
estExt_fgenesh1_pm.C_60055	45.9066	15.5524	1.5616	2.7451e-05	4.6714e-05
estExt_fgenesh1_pm.C_60092	110.288	53.3642	1.0473	9.691e-07	1.9924e-06
estExt_fgenesh1_pm.C_60158	167.018	775.579	-2.2153	9.7232e-87	2.5532e-85
estExt_fgenesh1_pm.C_60217	111.594	44.13	1.3384	4.1044e-09	1.0711e-08
estExt_fgenesh1_pm.C_60235	18.288	5.24894	1.8008	0.0036549	0.0042963
estExt_fgenesh1_pm.C_60286	203.781	4.56852	5.4791	1.8686e-51	2.816e-50
estExt_fgenesh1_pm.C_60290	80.6165	188.476	-1.2252	7.1854e-10	2.0342e-09
estExt_fgenesh1_pm.C_60314	127.456	1800.97	-3.8207	0	0
estExt_fgenesh1_pm.C_60315	104.316	911.177	-3.1268	2.3168e-150	1.1678e-148
estExt_fgenesh1_pm.C_60324	352.51	168.16	1.0678	6.515e-19	3.2764e-18
[truncated: 719 more rows]
[truncated: 2 more columns]
